# Supplementary material for: Ethyl N-[2-(4-phen­oxy­phen­oxy)eth­yl]carbamate
Source: Acta Crystallogr Sect E Struct Rep Online. 2012 Sep 5;68(Pt 10):o2834–5. doi: 10.1107/S1600536812037105 (PMC3470196; doi:10.1107/S1600536812037105)
Supplement: Supplementary file 1 [file e-68-o2834-sup1.cif]

##############################################################################
#                                                                            #
# This CIF contains the data in a paper accepted for publication in          #
# Acta Crystallographica Section E. It conforms to the requirements of       #
# Notes for Authors for Acta Crystallographica Section E, and has been       #
# peer reviewed under the auspices of the IUCr Commission on Journals.       #
#                                                                            #
# Full details of the Crystallographic Information File format               #
# are given in the paper "The Crystallographic Information File (CIF):       #
# a New Standard Archive File for Crystallography" by S. R. Hall, F. H.      #
# Allen and I. D. Brown [Acta Cryst. (1991), A47, 655-685].                  #
#                                                                            #
# The current version of the core CIF dictionary is obtainable from          #
# ftp://ftp.iucr.org/pub/cif_core.dic.                                       #
#                                                                            #
# Software is freely available for graphical display of the structure(s)     #
# in this CIF. For information consult the CIF software page                 #
# http://www.iucr.org/resources/cif/software.                                #
#                                                                            #
# This file may be used for bona fide research purposes within the           #
# scientific community so long as proper attribution is given to the journal # 
# article from which it was obtained.                                        #
#                                                                            #
##############################################################################
data_global
_audit_creation_method     SHELXL-97
_journal_data_validation_number     ?
_journal_date_recd_electronic     2012-08-14
_journal_date_accepted     2012-08-28
_journal_name_full     'Acta Crystallographica, Section E'
_journal_year     2012
_journal_volume     68
_journal_issue     10
_journal_page_first     o2834
_journal_page_last     o2835
_journal_paper_category     QO
_journal_paper_doi     10.1107/S1600536812037105
_journal_coeditor_code     ZS2230
_publ_contact_author_name     'Patrick McArdle'
_publ_contact_author_address
;
School of Chemistry
National University of Ireland, Galway
University Road, Galway
Ireland
;
_publ_contact_author_email     p.mcardle@nuigalway.ie
_publ_contact_author_fax     '+353 91525700'
_publ_contact_author_phone     '+353 91492487'
_publ_section_title
;
Ethyl <i>N</i>-[2-(4-phenoxyphenoxy)ethyl]carbamate
;
loop_
    _publ_author_name
    _publ_author_footnote
    _publ_author_address
    'Karpinska, Jolanta' ?
;
School of Chemistry
National University of Ireland, Galway
University road, Galway
Ireland
;
    'Kuhs, Manuel' ?
;
School of Chemistry
Limerick
Ireland
;
    'Rasmuson, Ake' ?
;
School of Chemistry
Limerick
Ireland
;
    'Erxleben, Andrea' ?
;
School of Chemistry
National University of Ireland, Galway
University road, Galway
Ireland
;
    'McArdle, Patrick' .
;
School of Chemistry
National University of Ireland, Galway
University road, Galway
Ireland
;
data_I
_chemical_name_systematic
;
Ethyl <i>N</i>-[2-(4-phenoxyphenoxy)ethyl]carbamate
;
_chemical_name_common     'fenoxycarb'
_chemical_formula_moiety     'C17 H19 N O4'
_chemical_formula_sum     'C17 H19 N O4'
_chemical_formula_iupac     'C17 H19 N O4'
_chemical_formula_weight     301.33
_chemical_melting_point     ?
_symmetry_cell_setting     triclinic
_symmetry_space_group_name_H-M     'P -1'
_symmetry_space_group_name_Hall     '-P 1'
loop_
    _symmetry_equiv_pos_as_xyz
    'x, y, z'
    '-x, -y, -z'
_cell_length_a     5.9035(3)
_cell_length_b     7.5712(4)
_cell_length_c     35.373(2)
_cell_angle_alpha     85.618(5)
_cell_angle_beta     86.213(5)
_cell_angle_gamma     89.046(4)
_cell_volume     1572.88(15)
_cell_formula_units_Z     4
_cell_measurement_reflns_used     2643
_cell_measurement_theta_min     2.8213
_cell_measurement_theta_max     29.1498
_cell_measurement_temperature     150(2)
_exptl_crystal_description     'parallelepiped'
_exptl_crystal_colour     Colourless
_exptl_crystal_size_max     0.40
_exptl_crystal_size_mid     0.30
_exptl_crystal_size_min     0.15
_exptl_crystal_density_diffrn     1.273
_exptl_crystal_density_meas     ?
_exptl_crystal_density_method     'not measured'
_exptl_crystal_F_000     640
_exptl_absorpt_coefficient_mu     0.091
_exptl_absorpt_correction_type     multi-scan
_exptl_absorpt_process_details
;
(CrysAlis PRO; Oxford Diffraction, 2010)
;
_exptl_absorpt_correction_T_min     0.89432
_exptl_absorpt_correction_T_max     1.00000
_diffrn_ambient_temperature     150(2)
_diffrn_radiation_type     'Mo K\a'
_diffrn_radiation_wavelength     0.7107
_diffrn_radiation_source     'Enhance (Mo) X-ray Source'
_diffrn_radiation_monochromator     'graphite'
_diffrn_measurement_device_type
                           'Oxford Diffraction Xcalibur, Sapphire3 CCD-detector'
_diffrn_measurement_method     '\w scans'
_diffrn_detector_area_resol_mean     16.1048
_diffrn_reflns_number     25379
_diffrn_reflns_av_R_equivalents     0.0742
_diffrn_reflns_theta_min     2.8213
_diffrn_reflns_theta_max     25.35
_diffrn_reflns_theta_full     25.35
_diffrn_measured_fraction_theta_max     0.999
_diffrn_measured_fraction_theta_full     0.999
_diffrn_reflns_limit_h_min     -6
_diffrn_reflns_limit_h_max     7
_diffrn_reflns_limit_k_min     -9
_diffrn_reflns_limit_k_max     9
_diffrn_reflns_limit_l_min     -42
_diffrn_reflns_limit_l_max     36
_refine_special_details
;
Refinement of <i>F</i>^2^ against ALL reflections. The weighted <i>R</i>-factor
<i>wR</i> and goodness of fit <i>S</i> are based on <i>F</i>^2^, conventional
<i>R</i>-factors <i>R</i> are based on <i>F</i>, with <i>F</i> set to zero for
negative <i>F</i>^2^. The threshold expression of <i>F</i>^2^ >
\s(<i>F</i>^2^) is used only for calculating <i>R</i>-factors(gt) <i>etc</i>.
and is not relevant to the choice of reflections for refinement.
<i>R</i>-factors based on <i>F</i>^2^ are statistically about twice as large
as those based on <i>F</i>, and <i>R</i>- factors based on ALL data will be
even larger.
;
_reflns_number_total     5745
_reflns_number_gt     2937
_reflns_threshold_expression     I>2\s(I)
_refine_ls_structure_factor_coef     Fsqd
_refine_ls_matrix_type     full
_refine_ls_R_factor_all     0.1401
_refine_ls_R_factor_gt     0.0630
_refine_ls_wR_factor_gt     0.0978
_refine_ls_wR_factor_ref     0.1264
_refine_ls_goodness_of_fit_ref     0.966
_refine_ls_restrained_S_all     0.966
_refine_ls_number_reflns     5745
_refine_ls_number_parameters     399
_refine_ls_number_restraints     0
_refine_ls_hydrogen_treatment     constr
_refine_ls_weighting_scheme     calc
_refine_ls_weighting_details
                 'calc w=1/[\s^2^(Fo^2^)+(0.0202P)^2^] where P=(Fo^2^+2Fc^2^)/3'
_atom_sites_solution_hydrogens     geom
_atom_sites_solution_primary     direct
_atom_sites_solution_secondary     difmap
_refine_ls_shift/su_max     0.000
_refine_ls_shift/su_mean     0.000
_refine_diff_density_max     0.209
_refine_diff_density_min     -0.217
_refine_ls_extinction_method     none
_refine_ls_extinction_coef     ?
loop_
    _atom_type_symbol
    _atom_type_description
    _atom_type_scat_dispersion_real
    _atom_type_scat_dispersion_imag
    _atom_type_scat_source
    'C' 'C' 0.0033 0.0016
                         'International Tables Vol C Tables 4.2.6.8 and 6.1.1.4'
    'H' 'H' 0.0000 0.0000
                         'International Tables Vol C Tables 4.2.6.8 and 6.1.1.4'
    'N' 'N' 0.0061 0.0033
                         'International Tables Vol C Tables 4.2.6.8 and 6.1.1.4'
    'O' 'O' 0.0106 0.0060
                         'International Tables Vol C Tables 4.2.6.8 and 6.1.1.4'
_computing_data_collection
;
CrysAlis PRO (Oxford Diffraction, 2010)
;
_computing_cell_refinement
;
CrysAlis PRO (Oxford Diffraction, 2010)
;
_computing_data_reduction
;
CrysAlis PRO  (Oxford Diffraction, 2010)
;
_computing_structure_solution     'SHELXS97 (Sheldrick, 2008)'
_computing_structure_refinement     'SHELXL97 (Sheldrick, 2008)'
_computing_molecular_graphics     'SORTX (McArdle, 1995)'
_computing_publication_material     'SHELXL97 (Sheldrick, 2008)'
loop_
    _atom_site_type_symbol
    _atom_site_label
    _atom_site_fract_x
    _atom_site_fract_y
    _atom_site_fract_z
    _atom_site_U_iso_or_equiv
    _atom_site_adp_type
    _atom_site_calc_flag
    _atom_site_refinement_flags
    _atom_site_occupancy
    _atom_site_symmetry_multiplicity
    _atom_site_disorder_assembly
    _atom_site_disorder_group
    O O1 -0.0999(3) 0.0094(3) 0.14727(6) 0.0292(6) Uani d . 1 1 . .
    O O2 0.2377(3) -0.0627(3) 0.28990(6) 0.0284(6) Uani d . 1 1 . .
    O O4 0.2198(4) 0.1319(3) 0.41170(6) 0.0397(7) Uani d . 1 1 . .
    N N1 0.3603(5) -0.0324(4) 0.36637(8) 0.0341(7) Uani d . 1 1 . .
    H H1N1 0.2510 -0.1030 0.3739 0.044 Uiso calc R 1 1 . .
    O O3 0.5364(4) 0.2199(3) 0.37656(8) 0.0543(8) Uani d . 1 1 . .
    C C1 0.0310(5) 0.0155(4) 0.11300(9) 0.0229(8) Uani d . 1 1 . .
    C C2 -0.0716(5) 0.1035(4) 0.08305(9) 0.0260(8) Uani d . 1 1 . .
    H H2 -0.2109 0.1606 0.0871 0.034 Uiso calc R 1 1 . .
    C C3 0.0335(6) 0.1065(4) 0.04699(10) 0.0329(9) Uani d . 1 1 . .
    H H3 -0.0349 0.1651 0.0266 0.043 Uiso calc R 1 1 . .
    C C4 0.2414(6) 0.0216(4) 0.04128(10) 0.0330(9) Uani d . 1 1 . .
    H H4 0.3129 0.0235 0.0170 0.043 Uiso calc R 1 1 . .
    C C5 0.3429(6) -0.0661(4) 0.07175(10) 0.0336(9) Uani d . 1 1 . .
    H H5 0.4828 -0.1224 0.0679 0.044 Uiso calc R 1 1 . .
    C C6 0.2356(5) -0.0698(4) 0.10793(9) 0.0266(8) Uani d . 1 1 . .
    H H6 0.3019 -0.1295 0.1284 0.035 Uiso calc R 1 1 . .
    C C7 0.0047(5) -0.0086(4) 0.18145(9) 0.0222(8) Uani d . 1 1 . .
    C C8 0.1958(5) 0.0809(4) 0.18832(9) 0.0268(8) Uani d . 1 1 . .
    H H8 0.2701 0.1513 0.1688 0.035 Uiso calc R 1 1 . .
    C C9 0.2801(5) 0.0672(4) 0.22452(9) 0.0270(8) Uani d . 1 1 . .
    H H9 0.4104 0.1276 0.2290 0.035 Uiso calc R 1 1 . .
    C C10 0.1681(5) -0.0371(4) 0.25359(9) 0.0239(8) Uani d . 1 1 . .
    C C11 -0.0258(5) -0.1266(4) 0.24658(9) 0.0241(8) Uani d . 1 1 . .
    H H11 -0.1013 -0.1966 0.2660 0.031 Uiso calc R 1 1 . .
    C C12 -0.1071(5) -0.1122(4) 0.21074(9) 0.0246(8) Uani d . 1 1 . .
    H H12 -0.2376 -0.1722 0.2062 0.032 Uiso calc R 1 1 . .
    C C13 0.4498(5) 0.0105(4) 0.29752(9) 0.0306(9) Uani d . 1 1 . .
    H H13A 0.4353 0.1378 0.2987 0.040 Uiso calc R 1 1 . .
    H H13B 0.5647 -0.0137 0.2776 0.040 Uiso calc R 1 1 . .
    C C14 0.5151(5) -0.0751(4) 0.33510(9) 0.0339(9) Uani d . 1 1 . .
    H H14A 0.5202 -0.2026 0.3338 0.044 Uiso calc R 1 1 . .
    H H14B 0.6662 -0.0372 0.3398 0.044 Uiso calc R 1 1 . .
    C C15 0.3848(6) 0.1153(5) 0.38376(10) 0.0326(9) Uani d . 1 1 . .
    C C16 0.2336(6) 0.2855(5) 0.43345(11) 0.0469(11) Uani d . 1 1 . .
    H H16A 0.2367 0.3934 0.4168 0.061 Uiso calc R 1 1 . .
    H H16B 0.3700 0.2795 0.4474 0.061 Uiso calc R 1 1 . .
    C C17 0.0265(7) 0.2828(5) 0.46030(10) 0.0620(13) Uani d . 1 1 . .
    H H17A -0.1068 0.2913 0.4461 0.087 Uiso calc R 1 1 . .
    H H17B 0.0295 0.3811 0.4758 0.087 Uiso calc R 1 1 . .
    H H17C 0.0239 0.1741 0.4762 0.087 Uiso calc R 1 1 . .
    O O5 0.4018(3) 0.4830(3) 0.14990(6) 0.0274(6) Uani d . 1 1 . .
    O O6 0.7396(3) 0.4935(3) 0.29179(6) 0.0293(6) Uani d . 1 1 . .
    O O8 0.6720(4) 0.6213(3) 0.41569(7) 0.0368(6) Uani d . 1 1 . .
    N N2 0.8499(4) 0.4950(4) 0.36737(8) 0.0337(7) Uani d . 1 1 . .
    H H2N2 0.7451 0.4168 0.3709 0.044 Uiso calc R 1 1 . .
    O O7 0.9987(4) 0.7375(3) 0.38924(7) 0.0562(8) Uani d . 1 1 . .
    C C18 0.5324(5) 0.5007(4) 0.11550(9) 0.0236(8) Uani d . 1 1 . .
    C C19 0.4372(5) 0.4303(4) 0.08561(9) 0.0256(8) Uani d . 1 1 . .
    H H19 0.3003 0.3704 0.0894 0.033 Uiso calc R 1 1 . .
    C C20 0.5461(5) 0.4492(4) 0.05006(9) 0.0285(8) Uani d . 1 1 . .
    H H20 0.4841 0.3999 0.0298 0.037 Uiso calc R 1 1 . .
    C C21 0.7470(5) 0.5407(4) 0.04410(9) 0.0310(9) Uani d . 1 1 . .
    H H21 0.8186 0.5553 0.0199 0.040 Uiso calc R 1 1 . .
    C C22 0.8410(5) 0.6104(4) 0.07428(9) 0.0296(9) Uani d . 1 1 . .
    H H22 0.9779 0.6702 0.0704 0.039 Uiso calc R 1 1 . .
    C C23 0.7322(5) 0.5919(4) 0.11049(9) 0.0243(8) Uani d . 1 1 . .
    H H23 0.7938 0.6404 0.1308 0.032 Uiso calc R 1 1 . .
    C C24 0.5056(5) 0.4846(4) 0.18424(9) 0.0218(8) Uani d . 1 1 . .
    C C25 0.6998(5) 0.3895(4) 0.19176(9) 0.0251(8) Uani d . 1 1 . .
    H H25 0.7755 0.3277 0.1729 0.033 Uiso calc R 1 1 . .
    C C26 0.7829(5) 0.3860(4) 0.22775(9) 0.0241(8) Uani d . 1 1 . .
    H H26 0.9151 0.3227 0.2329 0.031 Uiso calc R 1 1 . .
    C C27 0.6686(5) 0.4770(4) 0.25594(9) 0.0226(8) Uani d . 1 1 . .
    C C28 0.4693(5) 0.5692(4) 0.24816(9) 0.0252(8) Uani d . 1 1 . .
    H H28 0.3905 0.6286 0.2671 0.033 Uiso calc R 1 1 . .
    C C29 0.3880(5) 0.5730(4) 0.21237(9) 0.0240(8) Uani d . 1 1 . .
    H H29 0.2548 0.6348 0.2072 0.031 Uiso calc R 1 1 . .
    C C30 0.9338(5) 0.3936(4) 0.30377(9) 0.0307(9) Uani d . 1 1 . .
    H H30A 1.0497 0.3917 0.2830 0.040 Uiso calc R 1 1 . .
    H H30B 0.8916 0.2726 0.3118 0.040 Uiso calc R 1 1 . .
    C C31 1.0216(5) 0.4823(5) 0.33638(9) 0.0366(9) Uani d . 1 1 . .
    H H31A 1.1511 0.4156 0.3456 0.048 Uiso calc R 1 1 . .
    H H31B 1.0726 0.6003 0.3275 0.048 Uiso calc R 1 1 . .
    C C32 0.8522(6) 0.6256(5) 0.39035(10) 0.0343(9) Uani d . 1 1 . .
    C C33 0.6632(6) 0.7599(5) 0.44188(10) 0.0467(11) Uani d . 1 1 . .
    H H33A 0.6760 0.8752 0.4280 0.061 Uiso calc R 1 1 . .
    H H33B 0.7870 0.7452 0.4586 0.061 Uiso calc R 1 1 . .
    C C34 0.4383(6) 0.7456(5) 0.46465(10) 0.0549(12) Uani d . 1 1 . .
    H H34A 0.3173 0.7534 0.4477 0.077 Uiso calc R 1 1 . .
    H H34B 0.4230 0.8402 0.4813 0.077 Uiso calc R 1 1 . .
    H H34C 0.4314 0.6339 0.4795 0.077 Uiso calc R 1 1 . .
loop_
    _atom_site_aniso_label
    _atom_site_aniso_U_11
    _atom_site_aniso_U_22
    _atom_site_aniso_U_33
    _atom_site_aniso_U_12
    _atom_site_aniso_U_13
    _atom_site_aniso_U_23
    O1 0.0267(13) 0.0378(15) 0.0230(14) 0.0023(11) -0.0034(10) -0.0012(11)
    O2 0.0311(14) 0.0302(14) 0.0238(14) -0.0025(11) -0.0039(10) 0.0008(11)
    O4 0.0506(17) 0.0392(16) 0.0299(16) -0.0070(13) 0.0029(13) -0.0109(12)
    N1 0.0404(19) 0.0306(18) 0.0310(19) -0.0116(15) 0.0027(14) -0.0018(14)
    O3 0.0543(18) 0.0398(17) 0.069(2) -0.0240(15) 0.0118(15) -0.0133(15)
    C1 0.0230(19) 0.0206(18) 0.025(2) 0.0017(15) -0.0006(15) -0.0030(15)
    C2 0.026(2) 0.0239(19) 0.028(2) 0.0029(16) -0.0054(15) -0.0003(16)
    C3 0.040(2) 0.028(2) 0.031(2) -0.0004(18) -0.0102(17) 0.0003(17)
    C4 0.035(2) 0.034(2) 0.030(2) -0.0045(18) 0.0020(17) -0.0077(17)
    C5 0.032(2) 0.030(2) 0.040(2) 0.0057(17) -0.0042(18) -0.0065(18)
    C6 0.027(2) 0.0239(19) 0.029(2) 0.0033(16) -0.0048(16) -0.0033(16)
    C7 0.027(2) 0.0185(18) 0.0217(19) 0.0059(15) -0.0040(15) -0.0054(15)
    C8 0.031(2) 0.0200(19) 0.028(2) 0.0001(16) 0.0019(15) 0.0026(16)
    C9 0.027(2) 0.0198(19) 0.033(2) 0.0002(16) -0.0024(16) 0.0009(16)
    C10 0.025(2) 0.0218(19) 0.024(2) 0.0077(16) -0.0020(15) -0.0018(15)
    C11 0.027(2) 0.0189(18) 0.026(2) 0.0015(15) 0.0045(15) -0.0020(15)
    C12 0.0228(19) 0.0198(19) 0.031(2) 0.0023(15) 0.0022(15) -0.0040(16)
    C13 0.028(2) 0.036(2) 0.028(2) -0.0001(17) -0.0012(15) -0.0051(17)
    C14 0.037(2) 0.036(2) 0.029(2) 0.0015(18) -0.0076(17) -0.0024(18)
    C15 0.040(2) 0.026(2) 0.032(2) -0.0031(19) -0.0043(18) 0.0004(17)
    C16 0.065(3) 0.037(2) 0.041(3) 0.005(2) -0.012(2) -0.014(2)
    C17 0.088(4) 0.064(3) 0.033(3) 0.016(3) 0.001(2) -0.008(2)
    O5 0.0264(13) 0.0333(14) 0.0226(14) -0.0003(11) -0.0027(10) -0.0021(11)
    O6 0.0344(14) 0.0284(14) 0.0259(14) 0.0044(11) -0.0061(10) -0.0040(11)
    O8 0.0417(16) 0.0343(15) 0.0355(16) -0.0025(13) -0.0021(12) -0.0097(12)
    N2 0.0393(19) 0.0333(18) 0.0290(19) -0.0151(15) -0.0020(14) -0.0027(15)
    O7 0.0579(18) 0.0566(19) 0.056(2) -0.0336(16) 0.0018(14) -0.0151(15)
    C18 0.029(2) 0.0190(19) 0.022(2) 0.0051(16) -0.0019(15) 0.0034(15)
    C19 0.027(2) 0.0247(19) 0.025(2) -0.0003(16) -0.0047(15) 0.0028(16)
    C20 0.037(2) 0.027(2) 0.023(2) 0.0020(17) -0.0100(16) -0.0037(16)
    C21 0.035(2) 0.030(2) 0.026(2) 0.0056(18) 0.0002(16) 0.0062(17)
    C22 0.027(2) 0.027(2) 0.034(2) 0.0011(16) 0.0000(16) 0.0015(17)
    C23 0.031(2) 0.0177(18) 0.025(2) 0.0017(16) -0.0052(15) -0.0056(15)
    C24 0.0215(19) 0.0222(18) 0.0219(19) -0.0054(15) -0.0032(15) -0.0008(15)
    C25 0.033(2) 0.0215(19) 0.0206(19) 0.0036(16) 0.0019(15) -0.0045(15)
    C26 0.026(2) 0.0194(18) 0.027(2) 0.0048(15) -0.0021(15) -0.0029(15)
    C27 0.031(2) 0.0164(18) 0.0206(19) -0.0041(15) -0.0032(15) 0.0014(14)
    C28 0.028(2) 0.0211(19) 0.026(2) 0.0004(16) 0.0031(15) -0.0048(15)
    C29 0.0223(19) 0.0155(18) 0.034(2) 0.0015(15) -0.0011(15) -0.0030(15)
    C30 0.033(2) 0.035(2) 0.025(2) 0.0031(17) -0.0075(16) 0.0015(17)
    C31 0.035(2) 0.046(2) 0.029(2) -0.0075(19) -0.0038(17) -0.0005(18)
    C32 0.035(2) 0.039(2) 0.028(2) -0.005(2) -0.0076(18) 0.0056(18)
    C33 0.061(3) 0.043(3) 0.040(3) 0.003(2) -0.013(2) -0.018(2)
    C34 0.066(3) 0.056(3) 0.044(3) 0.014(2) -0.005(2) -0.011(2)
_geom_special_details
;
All e.s.d.'s (except the e.s.d. in the dihedral angle between two l.s. planes)
are estimated using the full covariance matrix. The cell e.s.d.'s are taken
into account individually in the estimation of e.s.d.'s in distances, angles
and torsion angles; correlations between e.s.d.'s in cell parameters are only
used when they are defined by crystal symmetry. An approximate (isotropic)
treatment of cell e.s.d.'s is used for estimating e.s.d.'s involving l.s.
planes.
;
loop_
    _geom_bond_atom_site_label_1
    _geom_bond_atom_site_label_2
    _geom_bond_site_symmetry_2
    _geom_bond_distance
    _geom_bond_publ_flag
    O1 C7 . 1.390(3) ?
    O1 C1 . 1.392(3) ?
    O2 C10 . 1.373(3) ?
    O2 C13 . 1.428(3) ?
    O4 C15 . 1.352(4) ?
    O4 C16 . 1.449(4) ?
    N1 C15 . 1.331(4) ?
    N1 C14 . 1.440(4) ?
    N1 H1N1 . 0.8600 ?
    O3 C15 . 1.206(4) ?
    C1 C6 . 1.368(4) ?
    C1 C2 . 1.377(4) ?
    C2 C3 . 1.380(4) ?
    C2 H2 . 0.9300 ?
    C3 C4 . 1.386(4) ?
    C3 H3 . 0.9300 ?
    C4 C5 . 1.387(4) ?
    C4 H4 . 0.9300 ?
    C5 C6 . 1.389(4) ?
    C5 H5 . 0.9300 ?
    C6 H6 . 0.9300 ?
    C7 C8 . 1.370(4) ?
    C7 C12 . 1.388(4) ?
    C8 C9 . 1.400(4) ?
    C8 H8 . 0.9300 ?
    C9 C10 . 1.386(4) ?
    C9 H9 . 0.9300 ?
    C10 C11 . 1.386(4) ?
    C11 C12 . 1.381(4) ?
    C11 H11 . 0.9300 ?
    C12 H12 . 0.9300 ?
    C13 C14 . 1.504(4) ?
    C13 H13A . 0.9700 ?
    C13 H13B . 0.9700 ?
    C14 H14A . 0.9700 ?
    C14 H14B . 0.9700 ?
    C16 C17 . 1.497(5) ?
    C16 H16A . 0.9700 ?
    C16 H16B . 0.9700 ?
    C17 H17A . 0.9600 ?
    C17 H17B . 0.9600 ?
    C17 H17C . 0.9600 ?
    O5 C18 . 1.396(3) ?
    O5 C24 . 1.397(3) ?
    O6 C27 . 1.377(3) ?
    O6 C30 . 1.432(3) ?
    O8 C32 . 1.344(4) ?
    O8 C33 . 1.450(4) ?
    N2 C32 . 1.328(4) ?
    N2 C31 . 1.450(4) ?
    N2 H2N2 . 0.8600 ?
    O7 C32 . 1.218(4) ?
    C18 C23 . 1.372(4) ?
    C18 C19 . 1.376(4) ?
    C19 C20 . 1.373(4) ?
    C19 H19 . 0.9300 ?
    C20 C21 . 1.380(4) ?
    C20 H20 . 0.9300 ?
    C21 C22 . 1.378(4) ?
    C21 H21 . 0.9300 ?
    C22 C23 . 1.393(4) ?
    C22 H22 . 0.9300 ?
    C23 H23 . 0.9300 ?
    C24 C25 . 1.374(4) ?
    C24 C29 . 1.384(4) ?
    C25 C26 . 1.392(4) ?
    C25 H25 . 0.9300 ?
    C26 C27 . 1.387(4) ?
    C26 H26 . 0.9300 ?
    C27 C28 . 1.391(4) ?
    C28 C29 . 1.381(4) ?
    C28 H28 . 0.9300 ?
    C29 H29 . 0.9300 ?
    C30 C31 . 1.503(4) ?
    C30 H30A . 0.9700 ?
    C30 H30B . 0.9700 ?
    C31 H31A . 0.9700 ?
    C31 H31B . 0.9700 ?
    C33 C34 . 1.508(5) ?
    C33 H33A . 0.9700 ?
    C33 H33B . 0.9700 ?
    C34 H34A . 0.9600 ?
    C34 H34B . 0.9600 ?
    C34 H34C . 0.9600 ?
loop_
    _geom_angle_atom_site_label_1
    _geom_angle_atom_site_label_2
    _geom_angle_atom_site_label_3
    _geom_angle_site_symmetry_1
    _geom_angle_site_symmetry_3
    _geom_angle
    _geom_angle_publ_flag
    C7 O1 C1 . . 120.0(2) ?
    C10 O2 C13 . . 117.9(2) ?
    C15 O4 C16 . . 116.0(3) ?
    C15 N1 C14 . . 120.6(3) ?
    C15 N1 H1N1 . . 119.7 ?
    C14 N1 H1N1 . . 119.7 ?
    C6 C1 C2 . . 121.6(3) ?
    C6 C1 O1 . . 124.1(3) ?
    C2 C1 O1 . . 114.1(3) ?
    C1 C2 C3 . . 119.5(3) ?
    C1 C2 H2 . . 120.2 ?
    C3 C2 H2 . . 120.2 ?
    C2 C3 C4 . . 119.8(3) ?
    C2 C3 H3 . . 120.1 ?
    C4 C3 H3 . . 120.1 ?
    C3 C4 C5 . . 120.0(3) ?
    C3 C4 H4 . . 120.0 ?
    C5 C4 H4 . . 120.0 ?
    C4 C5 C6 . . 120.0(3) ?
    C4 C5 H5 . . 120.0 ?
    C6 C5 H5 . . 120.0 ?
    C1 C6 C5 . . 119.0(3) ?
    C1 C6 H6 . . 120.5 ?
    C5 C6 H6 . . 120.5 ?
    C8 C7 C12 . . 119.6(3) ?
    C8 C7 O1 . . 123.9(3) ?
    C12 C7 O1 . . 116.2(3) ?
    C7 C8 C9 . . 120.5(3) ?
    C7 C8 H8 . . 119.7 ?
    C9 C8 H8 . . 119.7 ?
    C10 C9 C8 . . 119.5(3) ?
    C10 C9 H9 . . 120.2 ?
    C8 C9 H9 . . 120.2 ?
    O2 C10 C11 . . 115.7(3) ?
    O2 C10 C9 . . 124.5(3) ?
    C11 C10 C9 . . 119.8(3) ?
    C12 C11 C10 . . 120.1(3) ?
    C12 C11 H11 . . 119.9 ?
    C10 C11 H11 . . 119.9 ?
    C11 C12 C7 . . 120.4(3) ?
    C11 C12 H12 . . 119.8 ?
    C7 C12 H12 . . 119.8 ?
    O2 C13 C14 . . 107.1(3) ?
    O2 C13 H13A . . 110.3 ?
    C14 C13 H13A . . 110.3 ?
    O2 C13 H13B . . 110.3 ?
    C14 C13 H13B . . 110.3 ?
    H13A C13 H13B . . 108.6 ?
    N1 C14 C13 . . 113.0(3) ?
    N1 C14 H14A . . 109.0 ?
    C13 C14 H14A . . 109.0 ?
    N1 C14 H14B . . 109.0 ?
    C13 C14 H14B . . 109.0 ?
    H14A C14 H14B . . 107.8 ?
    O3 C15 N1 . . 125.2(4) ?
    O3 C15 O4 . . 123.6(3) ?
    N1 C15 O4 . . 111.1(3) ?
    O4 C16 C17 . . 106.3(3) ?
    O4 C16 H16A . . 110.5 ?
    C17 C16 H16A . . 110.5 ?
    O4 C16 H16B . . 110.5 ?
    C17 C16 H16B . . 110.5 ?
    H16A C16 H16B . . 108.7 ?
    C16 C17 H17A . . 109.5 ?
    C16 C17 H17B . . 109.5 ?
    H17A C17 H17B . . 109.5 ?
    C16 C17 H17C . . 109.5 ?
    H17A C17 H17C . . 109.5 ?
    H17B C17 H17C . . 109.5 ?
    C18 O5 C24 . . 120.2(2) ?
    C27 O6 C30 . . 119.1(2) ?
    C32 O8 C33 . . 115.3(3) ?
    C32 N2 C31 . . 121.0(3) ?
    C32 N2 H2N2 . . 119.5 ?
    C31 N2 H2N2 . . 119.5 ?
    C23 C18 C19 . . 121.5(3) ?
    C23 C18 O5 . . 123.6(3) ?
    C19 C18 O5 . . 114.8(3) ?
    C20 C19 C18 . . 119.4(3) ?
    C20 C19 H19 . . 120.3 ?
    C18 C19 H19 . . 120.3 ?
    C19 C20 C21 . . 120.5(3) ?
    C19 C20 H20 . . 119.8 ?
    C21 C20 H20 . . 119.8 ?
    C22 C21 C20 . . 119.6(3) ?
    C22 C21 H21 . . 120.2 ?
    C20 C21 H21 . . 120.2 ?
    C21 C22 C23 . . 120.4(3) ?
    C21 C22 H22 . . 119.8 ?
    C23 C22 H22 . . 119.8 ?
    C18 C23 C22 . . 118.6(3) ?
    C18 C23 H23 . . 120.7 ?
    C22 C23 H23 . . 120.7 ?
    C25 C24 C29 . . 120.7(3) ?
    C25 C24 O5 . . 123.0(3) ?
    C29 C24 O5 . . 116.0(3) ?
    C24 C25 C26 . . 119.7(3) ?
    C24 C25 H25 . . 120.1 ?
    C26 C25 H25 . . 120.1 ?
    C27 C26 C25 . . 120.0(3) ?
    C27 C26 H26 . . 120.0 ?
    C25 C26 H26 . . 120.0 ?
    O6 C27 C26 . . 125.9(3) ?
    O6 C27 C28 . . 114.5(3) ?
    C26 C27 C28 . . 119.6(3) ?
    C29 C28 C27 . . 120.2(3) ?
    C29 C28 H28 . . 119.9 ?
    C27 C28 H28 . . 119.9 ?
    C28 C29 C24 . . 119.8(3) ?
    C28 C29 H29 . . 120.1 ?
    C24 C29 H29 . . 120.1 ?
    O6 C30 C31 . . 107.3(3) ?
    O6 C30 H30A . . 110.3 ?
    C31 C30 H30A . . 110.3 ?
    O6 C30 H30B . . 110.3 ?
    C31 C30 H30B . . 110.3 ?
    H30A C30 H30B . . 108.5 ?
    N2 C31 C30 . . 112.0(3) ?
    N2 C31 H31A . . 109.2 ?
    C30 C31 H31A . . 109.2 ?
    N2 C31 H31B . . 109.2 ?
    C30 C31 H31B . . 109.2 ?
    H31A C31 H31B . . 107.9 ?
    O7 C32 N2 . . 125.0(4) ?
    O7 C32 O8 . . 122.8(4) ?
    N2 C32 O8 . . 112.2(3) ?
    O8 C33 C34 . . 107.3(3) ?
    O8 C33 H33A . . 110.2 ?
    C34 C33 H33A . . 110.2 ?
    O8 C33 H33B . . 110.2 ?
    C34 C33 H33B . . 110.2 ?
    H33A C33 H33B . . 108.5 ?
    C33 C34 H34A . . 109.5 ?
    C33 C34 H34B . . 109.5 ?
    H34A C34 H34B . . 109.5 ?
    C33 C34 H34C . . 109.5 ?
    H34A C34 H34C . . 109.5 ?
    H34B C34 H34C . . 109.5 ?
loop_
    _geom_torsion_atom_site_label_1
    _geom_torsion_atom_site_label_2
    _geom_torsion_atom_site_label_3
    _geom_torsion_atom_site_label_4
    _geom_torsion_site_symmetry_1
    _geom_torsion_site_symmetry_2
    _geom_torsion_site_symmetry_3
    _geom_torsion_site_symmetry_4
    _geom_torsion
    _geom_torsion_publ_flag
    C7 O1 C1 C6 . . . . 30.9(4) ?
    C7 O1 C1 C2 . . . . -154.4(3) ?
    C6 C1 C2 C3 . . . . -0.1(5) ?
    O1 C1 C2 C3 . . . . -174.9(3) ?
    C1 C2 C3 C4 . . . . -0.3(5) ?
    C2 C3 C4 C5 . . . . 0.1(5) ?
    C3 C4 C5 C6 . . . . 0.4(5) ?
    C2 C1 C6 C5 . . . . 0.6(5) ?
    O1 C1 C6 C5 . . . . 174.9(3) ?
    C4 C5 C6 C1 . . . . -0.7(5) ?
    C1 O1 C7 C8 . . . . 42.6(4) ?
    C1 O1 C7 C12 . . . . -143.3(3) ?
    C12 C7 C8 C9 . . . . 0.6(5) ?
    O1 C7 C8 C9 . . . . 174.5(3) ?
    C7 C8 C9 C10 . . . . -0.4(5) ?
    C13 O2 C10 C11 . . . . 173.2(3) ?
    C13 O2 C10 C9 . . . . -5.6(4) ?
    C8 C9 C10 O2 . . . . 178.8(3) ?
    C8 C9 C10 C11 . . . . 0.0(4) ?
    O2 C10 C11 C12 . . . . -178.8(3) ?
    C9 C10 C11 C12 . . . . 0.0(5) ?
    C10 C11 C12 C7 . . . . 0.2(5) ?
    C8 C7 C12 C11 . . . . -0.6(5) ?
    O1 C7 C12 C11 . . . . -174.9(3) ?
    C10 O2 C13 C14 . . . . -165.2(3) ?
    C15 N1 C14 C13 . . . . -85.2(4) ?
    O2 C13 C14 N1 . . . . -64.6(4) ?
    C14 N1 C15 O3 . . . . -3.0(5) ?
    C14 N1 C15 O4 . . . . 178.8(3) ?
    C16 O4 C15 O3 . . . . -0.2(5) ?
    C16 O4 C15 N1 . . . . 178.1(3) ?
    C15 O4 C16 C17 . . . . 175.8(3) ?
    C24 O5 C18 C23 . . . . -29.0(4) ?
    C24 O5 C18 C19 . . . . 155.6(3) ?
    C23 C18 C19 C20 . . . . 1.0(5) ?
    O5 C18 C19 C20 . . . . 176.5(3) ?
    C18 C19 C20 C21 . . . . -1.2(5) ?
    C19 C20 C21 C22 . . . . 1.3(5) ?
    C20 C21 C22 C23 . . . . -1.3(5) ?
    C19 C18 C23 C22 . . . . -0.9(4) ?
    O5 C18 C23 C22 . . . . -176.0(3) ?
    C21 C22 C23 C18 . . . . 1.0(5) ?
    C18 O5 C24 C25 . . . . -45.6(4) ?
    C18 O5 C24 C29 . . . . 141.2(3) ?
    C29 C24 C25 C26 . . . . -1.8(5) ?
    O5 C24 C25 C26 . . . . -174.7(3) ?
    C24 C25 C26 C27 . . . . 0.6(5) ?
    C30 O6 C27 C26 . . . . -7.7(4) ?
    C30 O6 C27 C28 . . . . 175.5(3) ?
    C25 C26 C27 O6 . . . . -175.7(3) ?
    C25 C26 C27 C28 . . . . 0.9(5) ?
    O6 C27 C28 C29 . . . . 175.8(3) ?
    C26 C27 C28 C29 . . . . -1.2(4) ?
    C27 C28 C29 C24 . . . . 0.0(5) ?
    C25 C24 C29 C28 . . . . 1.5(5) ?
    O5 C24 C29 C28 . . . . 174.9(3) ?
    C27 O6 C30 C31 . . . . 160.0(3) ?
    C32 N2 C31 C30 . . . . -151.2(3) ?
    O6 C30 C31 N2 . . . . 57.3(4) ?
    C31 N2 C32 O7 . . . . -4.1(5) ?
    C31 N2 C32 O8 . . . . 176.0(3) ?
    C33 O8 C32 O7 . . . . 0.0(5) ?
    C33 O8 C32 N2 . . . . 179.9(3) ?
    C32 O8 C33 C34 . . . . 173.6(3) ?
loop_
    _geom_hbond_atom_site_label_D
    _geom_hbond_atom_site_label_H
    _geom_hbond_atom_site_label_A
    _geom_hbond_site_symmetry_A
    _geom_hbond_distance_DH
    _geom_hbond_distance_HA
    _geom_hbond_distance_DA
    _geom_hbond_angle_DHA
    N1 H1N1 O7 1_445 0.86 1.96 2.815(4) 178
    N2 H2N2 O3 . 0.86 1.94 2.795(4) 173
    C2 H2 Cg3 1_455 0.93 2.85 3.562(3) 134
    C5 H5 Cg3 1_545 0.93 2.85 3.562(3) 134
    C9 H9 Cg4 . 0.93 2.86 3.622(3) 139
    C12 H12 Cg4 1_445 0.93 2.84 3.590(3) 138
    C19 H19 Cg1 . 0.93 2.92 3.657(3) 137
    C22 H22 Cg1 1_665 0.93 2.84 3.583(3) 137
    C26 H26 Cg2 1_655 0.93 2.87 3.579(3) 134
    C29 H29 Cg2 1_565 0.93 2.80 3.527(3) 135
