# Supplementary material for: Ethyl N-[2-(4-phen­oxy­phen­oxy)eth­yl]carbamate
Source: Acta Crystallogr Sect E Struct Rep Online. 2012 Sep 5;68(Pt 10):o2834–5. doi: 10.1107/S1600536812037105 (PMC3470196; doi:10.1107/S1600536812037105)
Supplement: Supplementary file 2 [file e-68-o2834-Isup2.hkl]

# 
# h,k,l, Fc-squared, Fo-squared, sigma(Fo-squared) and status flag 
# 
data_I
_shelx_title ' fenoxycarb_02' 
_shelx_refln_list_code          4 
_shelx_F_calc_maximum      210.91 
_exptl_crystal_F_000       640.00 
_reflns_d_resolution_high  0.8300 
 
loop_ 
 _symmetry_equiv_pos_as_xyz 
 'x, y, z' 
 '-x, -y, -z' 
 
_cell_length_a     5.9035 
_cell_length_b     7.5712 
_cell_length_c    35.3732 
_cell_angle_alpha  85.618 
_cell_angle_beta   86.213 
_cell_angle_gamma  89.046 
 
_shelx_F_squared_multiplier     1.000 
 
loop_ 
 _refln_index_h 
 _refln_index_k 
 _refln_index_l 
 _refln_F_squared_calc 
 _refln_F_squared_meas 
 _refln_F_squared_sigma 
 _refln_observed_status 
   1   0   0      101.54       73.84     28.77 o 
   2   0   0       48.50       59.39     11.58 o 
   3   0   0       33.31       17.16     25.73 o 
   4   0   0     1079.32     1125.64     66.67 o 
   5   0   0       28.35       31.34     12.29 o 
   6   0   0        0.01       26.46     34.26 o 
   7   0   0        0.07       18.90     26.90 o 
  -7   1   0       25.39       62.62     46.33 o 
  -6   1   0        0.15       48.76     38.63 o 
  -5   1   0        1.03        6.41     25.85 o 
  -4   1   0       59.34       98.31     40.76 o 
  -3   1   0        0.52      173.84     57.09 o 
  -2   1   0      131.66      122.40     14.93 o 
  -1   1   0     8783.27     8454.63     73.80 o 
   1   1   0      727.14      723.46     35.15 o 
   2   1   0      196.65      179.11     21.92 o 
   3   1   0      392.55      425.07     27.82 o 
   4   1   0        2.92        8.19      4.66 o 
   5   1   0      137.29      119.13     30.18 o 
   6   1   0       21.36       34.43     24.60 o 
   7   1   0       42.42       47.20     27.80 o 
  -6   2   0        4.16       -5.26      5.26 o 
  -5   2   0       62.58       38.95     24.48 o 
  -4   2   0       90.14       72.89     13.41 o 
  -3   2   0        6.64        9.75      5.18 o 
  -2   2   0      168.95      188.37     17.16 o 
  -1   2   0      555.97      595.35     20.23 o 
   0   2   0    24458.27    24466.48    137.54 o 
   1   2   0      426.14      425.30     24.54 o 
   2   2   0      167.00      171.76     23.80 o 
   3   2   0      280.02      283.50     49.79 o 
   4   2   0       30.57       21.40      6.38 o 
   5   2   0      103.94      121.76     29.17 o 
   6   2   0       41.03      -26.48     34.36 o 
  -6   3   0       13.40       19.55     24.19 o 
  -5   3   0       14.09       25.66     21.66 o 
  -4   3   0      146.99      155.53     44.55 o 
  -3   3   0      209.78      213.29     29.59 o 
  -2   3   0      104.33      101.94     17.06 o 
  -1   3   0     1295.48     1331.95     47.18 o 
   0   3   0       14.37       16.56      2.97 o 
   1   3   0     1215.82     1237.12     43.41 o 
   2   3   0      421.65      425.65     35.89 o 
   3   3   0       19.65       27.39     19.64 o 
   4   3   0       17.66       28.40     22.43 o 
   5   3   0        2.20      -16.26     16.26 o 
   6   3   0       55.77       56.12     21.25 o 
  -6   4   0        0.01       33.48     25.68 o 
  -5   4   0       32.95       31.78     23.10 o 
  -4   4   0       54.70      151.84     50.98 o 
  -3   4   0       61.75       75.97     23.40 o 
  -2   4   0      390.39      397.55     34.77 o 
  -1   4   0      723.48      726.80     47.22 o 
   0   4   0      372.81      391.63     30.52 o 
   1   4   0       62.71       62.24      9.08 o 
   2   4   0     1082.55     1148.24     67.83 o 
   3   4   0       50.47       43.43     11.91 o 
   4   4   0      146.22      142.25     22.90 o 
   5   4   0        4.57       -7.81     13.41 o 
   6   4   0       83.86       91.41     30.26 o 
  -5   5   0       42.52       58.00     36.59 o 
  -4   5   0        3.46       29.26     24.06 o 
  -3   5   0       52.30       14.32     50.37 o 
  -2   5   0        3.97       14.74     13.02 o 
  -1   5   0      300.76      352.50     35.84 o 
   0   5   0       63.90       70.09     16.10 o 
   1   5   0      124.75      168.19     30.30 o 
   2   5   0        4.02        6.06      6.19 o 
   3   5   0       52.86       37.07     26.44 o 
   4   5   0      102.65      117.31     45.24 o 
   5   5   0       70.33       80.56     36.81 o 
  -5   6   0       12.54       -9.52      9.52 o 
  -4   6   0        1.73      -16.78     41.13 o 
  -3   6   0        2.33       20.56     18.43 o 
  -2   6   0       17.83       33.45     15.66 o 
  -1   6   0       32.70       38.76     14.52 o 
   0   6   0      165.96      196.83     53.22 o 
   1   6   0      326.12      343.95     49.45 o 
   2   6   0       68.23       79.86     22.47 o 
   3   6   0        0.26       -8.71     17.53 o 
   4   6   0       32.41       21.33     25.96 o 
   5   6   0       26.62       35.52     31.83 o 
  -4   7   0        0.04       18.77     29.58 o 
  -3   7   0       10.99        4.18     21.60 o 
  -2   7   0      193.80      232.76     36.91 o 
  -1   7   0        1.17        6.01      8.69 o 
   0   7   0       24.03       11.27     35.33 o 
   1   7   0      403.53      489.79     96.93 o 
   2   7   0      186.48      188.85     61.22 o 
   3   7   0      102.75       95.73     44.45 o 
   4   7   0        0.75       18.32     27.26 o 
  -3   8   0        1.11      -13.20     15.61 o 
  -2   8   0       47.43       39.04     18.68 o 
  -1   8   0      122.86      125.02     41.74 o 
   0   8   0      396.51      443.84     67.17 o 
   1   8   0      181.03      258.89     77.35 o 
   2   8   0       67.49       84.35     46.67 o 
   3   8   0       78.95       51.40     30.46 o 
   0   9   0       30.83       29.63     17.71 o 
   1   9   0        3.07       40.83     46.28 o 
   0  -9   1       87.76       85.18     33.38 o 
  -3  -8   1        5.39       32.29     37.01 o 
  -2  -8   1        2.99       55.21     40.02 o 
  -1  -8   1       64.06      116.61     53.20 o 
   0  -8   1      258.85      260.56     56.25 o 
   1  -8   1      838.87      784.68     90.12 o 
   2  -8   1       70.05      100.72     26.84 o 
   3  -8   1        9.05       16.99     19.13 o 
  -4  -7   1       85.49       78.11     41.89 o 
  -3  -7   1      125.61      136.64     59.45 o 
  -2  -7   1       80.46      133.40     38.64 o 
  -1  -7   1       31.55       70.99     44.48 o 
   0  -7   1       40.77       41.77     15.66 o 
   1  -7   1       30.88       32.54     13.18 o 
   2  -7   1      161.40      180.54     32.18 o 
   3  -7   1       50.44       81.90     30.04 o 
   4  -7   1       53.63       59.81     38.79 o 
  -5  -6   1       42.18       88.15     43.47 o 
  -4  -6   1      316.35      272.15     73.15 o 
  -3  -6   1       54.19       60.21     16.70 o 
  -2  -6   1      348.21      408.12     50.32 o 
  -1  -6   1       86.06       93.73     25.74 o 
   0  -6   1       67.65      131.41     47.27 o 
   1  -6   1      276.54      261.28     32.80 o 
   2  -6   1      347.93      376.00     42.66 o 
   3  -6   1        3.73        2.66     15.29 o 
   4  -6   1        1.27       -4.62     41.18 o 
   5  -6   1        0.33      -18.69     18.69 o 
  -5  -5   1       12.72       23.78     12.71 o 
  -4  -5   1       29.32       25.96     18.48 o 
  -3  -5   1      125.90      140.59     25.66 o 
  -2  -5   1        0.43       -1.23      4.74 o 
  -1  -5   1       50.52       50.33     11.19 o 
   0  -5   1        1.00        1.46      4.54 o 
   1  -5   1     1477.45     1556.07     74.84 o 
   2  -5   1        1.34       23.04     11.27 o 
   3  -5   1      120.44       53.04     46.47 o 
   4  -5   1        1.42        3.91     14.00 o 
   5  -5   1        3.98       30.60     29.72 o 
  -6  -4   1       14.95        4.01     12.53 o 
  -5  -4   1        9.97        5.10      4.17 o 
  -4  -4   1        1.78        0.69      6.14 o 
  -3  -4   1       29.62       28.92      9.67 o 
  -2  -4   1        9.83       18.73     10.41 o 
  -1  -4   1       43.08       59.28     10.83 o 
   0  -4   1      667.42      711.22     42.62 o 
   1  -4   1      296.29      296.97     29.10 o 
   2  -4   1       68.91       52.28     29.31 o 
   3  -4   1       53.54       66.85     22.54 o 
   4  -4   1       38.00       92.00     46.32 o 
   5  -4   1       34.89       54.86     34.49 o 
   6  -4   1       39.79       75.43     43.03 o 
  -6  -3   1       45.15       69.49     48.07 o 
  -5  -3   1       49.73       19.98     14.13 o 
  -4  -3   1        4.96        5.64      6.26 o 
  -3  -3   1      145.22      152.42     39.49 o 
  -2  -3   1      561.11      561.77     42.02 o 
  -1  -3   1     2452.37     2557.40     65.69 o 
   0  -3   1       89.15       97.25     11.34 o 
   1  -3   1      661.03      679.59     30.02 o 
   2  -3   1        0.00       17.14      8.87 o 
   3  -3   1       81.60      125.81     23.54 o 
   4  -3   1       24.11       58.96     27.22 o 
   5  -3   1        0.63       27.58     30.26 o 
   6  -3   1        5.70       19.19     19.66 o 
  -6  -2   1       40.96        7.45     28.98 o 
  -5  -2   1      167.09      169.85     34.78 o 
  -4  -2   1       58.60       54.40     12.07 o 
  -3  -2   1       92.86       66.12     23.43 o 
  -2  -2   1        1.19       -5.91      8.01 o 
  -1  -2   1       11.57        4.39      4.51 o 
   0  -2   1     8466.14     8705.34     74.55 o 
   1  -2   1     2938.02     2928.24     44.88 o 
   2  -2   1      966.38      967.03     37.79 o 
   3  -2   1       72.26       73.23     14.29 o 
   4  -2   1      463.18      438.20     28.14 o 
   5  -2   1        1.61       -2.54     20.90 o 
   6  -2   1      152.30      160.61     52.73 o 
  -7  -1   1        1.75      -12.30     22.50 o 
  -6  -1   1        4.93      -23.48     23.60 o 
  -5  -1   1       36.09       31.81     13.89 o 
  -4  -1   1       48.28       44.27      9.79 o 
  -3  -1   1     1758.58     1666.45     58.20 o 
  -2  -1   1      192.98      177.21     17.19 o 
  -1  -1   1    44481.51    43223.73    266.65 o 
   1  -1   1     1378.78     1445.97     32.92 o 
   2  -1   1       40.29       41.56     14.73 o 
   3  -1   1     4967.45     5392.88    211.13 o 
   4  -1   1       22.98       44.31     29.19 o 
   5  -1   1        0.23        9.25     14.15 o 
   6  -1   1       28.80      112.76     53.30 o 
   7  -1   1      100.19      145.66     60.26 o 
  -7   0   1        0.66       22.97     32.03 o 
  -6   0   1       22.73       45.70     35.57 o 
  -5   0   1        0.09        2.81     12.46 o 
  -4   0   1      268.68      271.29     31.58 o 
  -3   0   1      145.64      135.21     17.11 o 
  -2   0   1     1909.63     1905.14     51.68 o 
  -1   0   1       59.27       46.31     19.23 o 
   1   0   1       89.05       78.09      9.94 o 
   2   0   1     1959.62     1959.55    104.25 o 
   3   0   1       21.01       19.32     21.10 o 
   4   0   1      921.78     1080.50     66.86 o 
   5   0   1       50.94       38.72     16.87 o 
   6   0   1      488.81      519.72    101.43 o 
   7   0   1        3.53       40.63     37.46 o 
  -7   1   1       34.98       69.98     30.74 o 
  -6   1   1       11.29       32.48     33.26 o 
  -5   1   1       27.13       18.91     43.24 o 
  -4   1   1      238.74      287.69     30.47 o 
  -3   1   1      128.45      230.02     54.80 o 
  -2   1   1       14.34       14.82      7.76 o 
  -1   1   1    30062.90    27908.94    147.82 o 
   1   1   1      802.63      768.49     35.92 o 
   2   1   1        1.12       -1.11      6.97 o 
   3   1   1     4363.91     4503.16    121.50 o 
   4   1   1       34.61       25.19      9.18 o 
   5   1   1      100.90       62.99     13.66 o 
   6   1   1      124.76       98.00     42.33 o 
   7   1   1       27.17       21.96     22.40 o 
  -6   2   1        6.50       -4.77     13.35 o 
  -5   2   1        0.91      -23.82     24.87 o 
  -4   2   1      163.19      159.10     22.08 o 
  -3   2   1      245.63      260.84     26.24 o 
  -2   2   1        2.57        6.38      3.92 o 
  -1   2   1       19.97       18.18      5.00 o 
   0   2   1    15826.79    15845.17    147.64 o 
   1   2   1       52.21       59.83      8.91 o 
   2   2   1     2099.80     2188.80     88.49 o 
   3   2   1       23.14       10.67      7.24 o 
   4   2   1      811.93      855.87     50.72 o 
   5   2   1        1.77        8.42      5.52 o 
   6   2   1      120.45      171.11     61.04 o 
  -6   3   1        4.78        3.70     19.42 o 
  -5   3   1       85.28       95.83     40.63 o 
  -4   3   1        2.86        7.71     16.74 o 
  -3   3   1      811.27      774.74     53.35 o 
  -2   3   1        9.40       12.81     14.47 o 
  -1   3   1      870.95      887.35     38.64 o 
   0   3   1       20.75       21.16      2.95 o 
   1   3   1      149.53      158.56     12.34 o 
   2   3   1      574.99      627.56     41.06 o 
   3   3   1        6.10       12.46      6.36 o 
   4   3   1        1.32        1.91      8.84 o 
   5   3   1       45.88       38.33     16.09 o 
   6   3   1       13.88       41.71     20.39 o 
  -6   4   1       51.63       55.83     36.47 o 
  -5   4   1        0.00       12.16     23.11 o 
  -4   4   1       32.43      124.01     49.13 o 
  -3   4   1       11.54       20.38     17.71 o 
  -2   4   1       22.48       22.78     20.17 o 
  -1   4   1      497.52      544.25     40.00 o 
   0   4   1       82.46       93.49     14.56 o 
   1   4   1       59.09       67.19      9.54 o 
   2   4   1      164.78      172.21     26.27 o 
   3   4   1      147.19      140.55     22.19 o 
   4   4   1       40.46       39.16     11.74 o 
   5   4   1        0.83       -2.70     23.27 o 
   6   4   1       52.16       26.64     19.07 o 
  -5   5   1      171.63      150.74     55.76 o 
  -4   5   1        1.83       13.79     24.62 o 
  -3   5   1        8.22        2.88     20.41 o 
  -2   5   1      408.30      422.52     41.80 o 
  -1   5   1       92.31       94.89     18.35 o 
   0   5   1      106.18       93.98     19.24 o 
   1   5   1       84.57       88.00     19.72 o 
   2   5   1      161.27      154.01     18.11 o 
   3   5   1       39.92       34.25     11.65 o 
   4   5   1      106.75      108.80     44.29 o 
   5   5   1       83.01      107.67     43.54 o 
  -5   6   1       41.07       -0.99     18.11 o 
  -4   6   1        1.74      -48.32     48.32 o 
  -3   6   1       34.52       71.05     28.98 o 
  -2   6   1       56.58       76.66     22.57 o 
  -1   6   1      336.68      347.86     37.96 o 
   0   6   1      139.76      163.29     31.51 o 
   1   6   1        0.00        1.13     13.31 o 
   2   6   1        0.03        8.92     11.17 o 
   3   6   1       17.60        7.40     11.77 o 
   4   6   1        0.29       -5.16     21.45 o 
   5   6   1        4.33       11.34     17.66 o 
  -4   7   1        0.65        1.54     32.91 o 
  -3   7   1        3.47       -9.41      9.41 o 
  -2   7   1      220.75      222.22     34.50 o 
  -1   7   1      142.00      139.93     25.54 o 
   0   7   1        0.12       50.20     39.65 o 
   1   7   1       78.24       88.83     51.62 o 
   2   7   1       93.60       72.10     53.92 o 
   3   7   1       69.46       87.66     46.17 o 
   4   7   1        3.80        0.60      6.48 o 
  -3   8   1       15.94        2.40     16.26 o 
  -2   8   1        7.48        5.22      9.96 o 
  -1   8   1      216.21      206.21     46.67 o 
   0   8   1        7.22       17.41     37.16 o 
   1   8   1      299.88      304.22     91.58 o 
   2   8   1      132.65      173.48     70.05 o 
   3   8   1       10.83       19.20     39.60 o 
  -1   9   1      344.63      372.06     67.17 o 
   0   9   1        0.43        6.10     20.73 o 
   1   9   1      168.36      198.83     72.81 o 
   0  -9   2      104.97      131.78     42.53 o 
  -3  -8   2        5.09       -0.91     35.11 o 
  -2  -8   2       36.43       54.67     51.60 o 
  -1  -8   2      193.83      167.56     63.87 o 
   0  -8   2        9.25       26.16     16.87 o 
   1  -8   2       43.74       77.39     25.52 o 
   2  -8   2        0.56       30.54     22.96 o 
   3  -8   2       22.81       19.65     16.96 o 
  -4  -7   2       37.17       55.71     43.06 o 
  -3  -7   2       26.35       29.50     26.91 o 
  -2  -7   2      305.63      347.39     52.70 o 
  -1  -7   2      609.65      598.81     70.07 o 
   0  -7   2      136.58      142.40     32.62 o 
   1  -7   2      124.31      143.94     26.97 o 
   2  -7   2       40.71       51.03     21.63 o 
   3  -7   2      143.00      127.60     36.93 o 
   4  -7   2       14.09       46.18     34.28 o 
  -5  -6   2        1.99        1.26     13.35 o 
  -4  -6   2        0.13       -3.62     12.11 o 
  -3  -6   2       58.65       58.19     16.01 o 
  -2  -6   2      783.19      848.78     75.14 o 
  -1  -6   2        0.77        2.14     15.99 o 
   0  -6   2       20.04       62.17     25.59 o 
   1  -6   2       81.42      105.56     22.05 o 
   2  -6   2      238.21      267.89     37.23 o 
   3  -6   2       64.70       72.84     25.45 o 
   4  -6   2       26.89       -7.33     26.05 o 
   5  -6   2        0.99       -5.91     20.67 o 
  -5  -5   2       51.09       34.63     15.52 o 
  -4  -5   2        8.99      -10.31     18.82 o 
  -3  -5   2       50.32       54.40     19.44 o 
  -2  -5   2       65.37       68.03     13.47 o 
  -1  -5   2      489.20      497.44     38.03 o 
   0  -5   2      185.65      188.19     24.82 o 
   1  -5   2       18.04       18.87     10.66 o 
   2  -5   2       12.09       14.31      9.99 o 
   3  -5   2      228.14      195.82     32.57 o 
   4  -5   2        5.44      -14.93     18.60 o 
   5  -5   2       51.37       47.10     38.59 o 
  -6  -4   2       19.61        3.59      6.47 o 
  -5  -4   2        1.87        4.01     10.66 o 
  -4  -4   2       37.14       37.02     19.05 o 
  -3  -4   2        5.86        6.56      3.23 o 
  -2  -4   2      150.99      131.61     23.35 o 
  -1  -4   2     1465.92     1437.56     58.75 o 
   0  -4   2      227.63      226.40     24.24 o 
   1  -4   2       89.11       97.99     15.58 o 
   2  -4   2       35.67       34.71     22.55 o 
   3  -4   2       18.34       31.58     16.77 o 
   4  -4   2       29.77       95.82     48.97 o 
   5  -4   2        0.45        1.42      3.69 o 
   6  -4   2       46.00       51.80     40.05 o 
  -6  -3   2       33.65       47.01     40.12 o 
  -5  -3   2       45.95       55.15     22.00 o 
  -4  -3   2      153.83      136.04     28.44 o 
  -3  -3   2       30.96       37.75     21.61 o 
  -2  -3   2      305.53      317.33     31.79 o 
  -1  -3   2     3300.47     3418.26     80.12 o 
   0  -3   2      353.86      382.02     20.77 o 
   1  -3   2      100.41      100.02     11.05 o 
   2  -3   2       15.08       25.93     10.68 o 
   3  -3   2        3.02       30.13     23.45 o 
   4  -3   2       95.16       86.18     32.98 o 
   5  -3   2       84.73       74.76     36.02 o 
   6  -3   2        5.43       10.81     14.59 o 
  -6  -2   2        1.94      -13.33     26.73 o 
  -5  -2   2        3.70       -1.42      9.80 o 
  -4  -2   2       12.40        1.70      5.12 o 
  -3  -2   2       36.30       26.53      8.46 o 
  -2  -2   2        7.10       10.80      7.89 o 
  -1  -2   2    10534.94    10742.52    146.65 o 
   0  -2   2     8874.02     8892.03     78.24 o 
   1  -2   2      371.44      388.27     15.41 o 
   2  -2   2        5.07       23.29      8.96 o 
   3  -2   2        3.92       21.90     11.74 o 
   4  -2   2        1.45        9.84      8.96 o 
   5  -2   2       25.05      -10.43     21.90 o 
   6  -2   2      150.73       86.33     38.15 o 
  -7  -1   2        5.09       31.49     37.72 o 
  -6  -1   2        0.73      -16.98     26.85 o 
  -5  -1   2       92.83       60.08     36.34 o 
  -4  -1   2        0.60        1.81      2.89 o 
  -3  -1   2      352.06      353.02     36.21 o 
  -2  -1   2      124.59      107.81     14.84 o 
  -1  -1   2     4117.26     3872.09     81.99 o 
   0  -1   2        4.53       -0.74      1.04 o 
   1  -1   2     2414.31     2407.89     42.16 o 
   2  -1   2       35.98       43.04      8.44 o 
   3  -1   2     2473.94     2598.38    226.50 o 
   4  -1   2        3.38       23.07     25.25 o 
   5  -1   2      247.69      251.25     34.20 o 
   6  -1   2       44.46       95.66     46.31 o 
   7  -1   2      251.97      291.35     88.29 o 
  -7   0   2       19.36       43.48     41.79 o 
  -6   0   2        2.36       34.99     35.13 o 
  -5   0   2        7.86        4.58     14.23 o 
  -4   0   2       38.44       39.32     13.02 o 
  -3   0   2      217.47      239.15     23.79 o 
  -2   0   2      479.56      458.08     24.44 o 
  -1   0   2        6.40        0.64      9.88 o 
   1   0   2        1.16        0.80      1.97 o 
   2   0   2      606.04      642.07     32.09 o 
   3   0   2       17.81       11.44      9.52 o 
   4   0   2       16.96       16.69     10.15 o 
   5   0   2       87.25       84.82     18.42 o 
   6   0   2       13.53       59.85     39.13 o 
   7   0   2       13.06       26.77     33.09 o 
  -7   1   2        0.37       -1.11      8.30 o 
  -6   1   2        5.39       78.92     48.90 o 
  -5   1   2      130.63      175.60     56.27 o 
  -4   1   2       21.91       21.11      9.31 o 
  -3   1   2     1341.17     1463.66    114.76 o 
  -2   1   2      110.99      103.63     16.59 o 
  -1   1   2        0.54       25.28     10.72 o 
   1   1   2     1130.96     1122.13     44.19 o 
   2   1   2      295.55      266.35     23.44 o 
   3   1   2     2069.79     2141.81     64.34 o 
   4   1   2        4.52        3.88      6.32 o 
   5   1   2      152.93      163.79     31.75 o 
   6   1   2       83.02       82.82     30.61 o 
   7   1   2      361.63      383.40    101.21 o 
  -6   2   2       55.01       45.89     26.62 o 
  -5   2   2       10.90       -6.68     31.10 o 
  -4   2   2      575.54      541.31     51.19 o 
  -3   2   2      424.48      389.91     30.69 o 
  -2   2   2       59.94       96.73     25.51 o 
  -1   2   2     4081.78     4149.17     62.05 o 
   0   2   2     7351.90     7190.45    102.25 o 
   1   2   2      130.00      134.73     12.05 o 
   2   2   2      170.06      194.08     25.86 o 
   3   2   2      285.47      289.50     32.50 o 
   4   2   2        5.90        1.80      6.17 o 
   5   2   2       16.18       14.75      8.45 o 
   6   2   2      132.92      147.17     34.33 o 
  -6   3   2       23.61       45.98     34.05 o 
  -5   3   2       88.65      101.51     41.30 o 
  -4   3   2       38.13       95.12     39.24 o 
  -3   3   2       46.33       46.28     17.52 o 
  -2   3   2      242.01      290.64     22.76 o 
  -1   3   2      756.97      816.19     33.73 o 
   0   3   2       28.15       26.26      4.22 o 
   1   3   2       16.93       18.88      3.50 o 
   2   3   2      178.01      193.29     21.66 o 
   3   3   2     1275.90     1440.01    126.48 o 
   4   3   2        0.17      -18.68     20.98 o 
   5   3   2       22.26       20.58     10.28 o 
   6   3   2       12.02       13.85     10.18 o 
  -6   4   2        4.21       53.90     37.14 o 
  -5   4   2        5.71        8.82      6.16 o 
  -4   4   2       38.78      110.17     49.53 o 
  -3   4   2       52.07       69.24     28.00 o 
  -2   4   2      230.24      193.37     23.34 o 
  -1   4   2        8.99       14.69     13.34 o 
   0   4   2      402.78      417.59     35.84 o 
   1   4   2       97.00       87.21     13.82 o 
   2   4   2      246.65      238.91     28.40 o 
   3   4   2      105.14      109.28     18.10 o 
   4   4   2       17.00       18.25     12.48 o 
   5   4   2        0.01       -5.39     23.92 o 
   6   4   2      155.78      133.66     35.02 o 
  -5   5   2        0.24       24.85     40.97 o 
  -4   5   2       13.07       22.49     27.55 o 
  -3   5   2       87.25       51.40     27.37 o 
  -2   5   2      332.18      335.70     45.83 o 
  -1   5   2        0.23       28.11     15.11 o 
   0   5   2      165.27      163.97     26.02 o 
   1   5   2        9.16        7.76     15.53 o 
   2   5   2      291.70      316.90     24.41 o 
   3   5   2       80.00       85.07     19.36 o 
   4   5   2        8.03        0.97     15.41 o 
   5   5   2      288.67      260.60     72.62 o 
   6   5   2        3.76        6.72      4.34 o 
  -5   6   2        2.82      -10.61     22.77 o 
  -4   6   2       15.10      -10.26     15.47 o 
  -3   6   2      153.72      185.48     42.92 o 
  -2   6   2      419.02      432.38     46.38 o 
  -1   6   2       16.95       22.50     13.47 o 
   0   6   2      372.06      399.39     45.94 o 
   1   6   2      102.73       80.96     27.98 o 
   2   6   2       17.51       42.18     31.23 o 
   3   6   2       85.40       94.59     37.53 o 
   4   6   2        5.58       -2.67     18.45 o 
   5   6   2        5.11       -5.75      8.88 o 
  -4   7   2      112.73       82.83     33.25 o 
  -3   7   2       16.59       -4.08     19.81 o 
  -2   7   2      103.25      153.85     31.87 o 
  -1   7   2       97.74       78.42     17.61 o 
   0   7   2       25.10       20.88     16.24 o 
   1   7   2      459.76      414.00     84.75 o 
   2   7   2      237.14      231.32     66.56 o 
   3   7   2        0.05       23.07     15.70 o 
   4   7   2       78.52      134.07     57.51 o 
  -3   8   2       58.93       47.14     21.93 o 
  -2   8   2       17.57       21.77     19.61 o 
  -1   8   2        0.50       22.46     20.62 o 
   0   8   2        2.04        3.66     31.54 o 
   1   8   2       56.18       86.34     40.80 o 
   2   8   2      147.83      130.35     52.96 o 
   3   8   2       24.25        8.63     11.34 o 
  -1   9   2       19.75       49.97     38.49 o 
   0   9   2        0.00       14.23     12.56 o 
   1   9   2        6.16       70.07     57.88 o 
   0  -9   3        0.21       -3.36      6.43 o 
  -3  -8   3       14.15       33.70     33.70 o 
  -2  -8   3      126.01      164.75     61.38 o 
  -1  -8   3       23.28       51.28     25.25 o 
   0  -8   3        4.60       29.45     17.64 o 
   1  -8   3        0.49       20.93     14.01 o 
   2  -8   3      151.35      122.32     32.28 o 
   3  -8   3       21.00        8.44      9.35 o 
  -4  -7   3        0.21       10.39     17.99 o 
  -3  -7   3       40.76       53.96     34.70 o 
  -2  -7   3       91.02       87.17     30.57 o 
  -1  -7   3        0.00       41.27     23.13 o 
   0  -7   3        0.58       -5.05     10.81 o 
   1  -7   3      238.13      237.66     34.72 o 
   2  -7   3       66.98       45.49     17.59 o 
   3  -7   3      188.66      209.89     48.70 o 
   4  -7   3       14.70       39.77     38.40 o 
  -5  -6   3       18.58        9.64      7.77 o 
  -4  -6   3       63.93       68.93     31.74 o 
  -3  -6   3       61.69       88.22     23.27 o 
  -2  -6   3      712.39      654.98     67.08 o 
  -1  -6   3       36.54       29.95     17.28 o 
   0  -6   3      736.19      741.74     58.82 o 
   1  -6   3      105.33      110.09     21.40 o 
   2  -6   3      164.49      204.66     47.82 o 
   3  -6   3       23.72       25.78     14.52 o 
   4  -6   3       54.30       28.79     45.87 o 
   5  -6   3        1.08       -7.92     16.46 o 
  -5  -5   3        0.25       -1.76     14.09 o 
  -4  -5   3       63.99       39.13     26.38 o 
  -3  -5   3     1113.67     1174.73     79.58 o 
  -2  -5   3      211.57      212.63     24.68 o 
  -1  -5   3     1012.62      997.46     55.97 o 
   0  -5   3       17.35        9.71     17.01 o 
   1  -5   3      159.97      192.00     24.05 o 
   2  -5   3      149.28      179.36     35.87 o 
   3  -5   3      539.95      456.90     55.79 o 
   4  -5   3       36.94       16.09     26.16 o 
   5  -5   3        1.62       40.79     29.32 o 
  -6  -4   3       10.36       34.56     33.93 o 
  -5  -4   3      131.48      119.54     31.53 o 
  -4  -4   3      323.41      329.51     66.85 o 
  -3  -4   3      117.28      123.70     23.81 o 
  -2  -4   3     2345.43     2444.80    104.10 o 
  -1  -4   3     1523.03     1612.29     63.46 o 
   0  -4   3       16.87       21.01      9.38 o 
   1  -4   3      154.26      168.59     20.07 o 
   2  -4   3     1299.79     1336.17     68.00 o 
   3  -4   3      222.39      242.29     52.43 o 
   4  -4   3        0.99       50.27     29.51 o 
   5  -4   3       26.50       45.13     28.15 o 
   6  -4   3       38.19       60.27     39.04 o 
  -6  -3   3        6.13       19.62     26.01 o 
  -5  -3   3      202.30      205.86     39.25 o 
  -4  -3   3       67.48       45.94     12.23 o 
  -3  -3   3       20.82       -3.74     14.01 o 
  -2  -3   3     1913.17     2005.89    136.03 o 
  -1  -3   3     2093.11     2184.67     87.23 o 
   0  -3   3       66.80       59.99      8.57 o 
   1  -3   3      298.70      350.76     22.16 o 
   2  -3   3     1810.85     1926.37     70.29 o 
   3  -3   3      160.15      177.14     41.84 o 
   4  -3   3       74.13       95.43     36.71 o 
   5  -3   3        3.36      -11.65     17.24 o 
   6  -3   3       29.45       50.39     34.02 o 
  -6  -2   3       30.22      -37.97     37.97 o 
  -5  -2   3       46.98       42.07     15.80 o 
  -4  -2   3      264.89      253.79     37.24 o 
  -3  -2   3       41.34       22.68     14.68 o 
  -2  -2   3     4552.75     5017.62    146.73 o 
  -1  -2   3     5236.21     5554.50    126.85 o 
   0  -2   3     7183.72     7117.04     72.94 o 
   1  -2   3     1479.58     1460.79     30.11 o 
   2  -2   3      617.51      632.24     33.88 o 
   3  -2   3      286.42      323.29     50.55 o 
   4  -2   3       17.82       11.54     15.30 o 
   5  -2   3      114.44      102.86     36.16 o 
   6  -2   3       36.40      -27.00     27.00 o 
  -7  -1   3       38.16       40.83     36.47 o 
  -6  -1   3       18.02       16.71     22.62 o 
  -5  -1   3       16.43        5.26     19.80 o 
  -4  -1   3       56.11       50.90      9.83 o 
  -3  -1   3       60.49       69.78     12.39 o 
  -2  -1   3      895.11      816.69     36.89 o 
  -1  -1   3     4878.55     4749.97     89.18 o 
   0  -1   3       31.79       18.91      6.01 o 
   1  -1   3    15161.48    14284.62    306.47 o 
   2  -1   3      827.13      807.27     29.50 o 
   3  -1   3      500.98      555.77     59.34 o 
   4  -1   3       11.10       24.45     22.82 o 
   5  -1   3       70.83      122.06     29.17 o 
   6  -1   3       79.52      126.95     50.72 o 
   7  -1   3       60.90      178.99     70.00 o 
  -7   0   3       16.15       70.66     46.64 o 
  -6   0   3      320.44      350.01     85.03 o 
  -5   0   3       61.83       61.69     14.69 o 
  -4   0   3      475.78      513.09     42.43 o 
  -3   0   3      209.16      250.19     24.66 o 
  -2   0   3       82.08       73.62      9.47 o 
  -1   0   3        0.02        3.32      5.90 o 
   1   0   3        6.36       11.24      2.76 o 
   2   0   3      213.66      224.54     12.80 o 
   3   0   3        3.92        5.67      8.99 o 
   4   0   3       18.50       23.33     34.12 o 
   5   0   3       53.74       33.04     14.40 o 
   6   0   3      197.21      182.28     58.24 o 
   7   0   3       13.46       34.46     28.97 o 
  -6   1   3       64.24      133.34     56.87 o 
  -5   1   3       46.20      113.16     53.59 o 
  -4   1   3       79.00       75.51     14.67 o 
  -3   1   3      440.25      448.51     66.85 o 
  -2   1   3     1082.67      945.62     98.35 o 
  -1   1   3     8253.77     7658.83     59.08 o 
   0   1   3        3.72       -1.22      1.22 o 
   1   1   3    15438.67    14398.12    140.98 o 
   2   1   3       26.87       25.50      7.68 o 
   3   1   3       39.87       30.12      7.50 o 
   4   1   3        0.15        4.34      5.87 o 
   5   1   3       21.77       37.99     18.99 o 
   6   1   3       12.11       -8.74     21.68 o 
   7   1   3       24.39       13.79     25.66 o 
  -6   2   3       22.95       29.48     13.17 o 
  -5   2   3        1.28        2.29     16.42 o 
  -4   2   3      355.96      319.41     44.38 o 
  -3   2   3       83.53       58.22      9.04 o 
  -2   2   3     1935.74     2030.34     59.41 o 
  -1   2   3     8538.33     8504.62     89.37 o 
   0   2   3     2230.12     2315.08     57.41 o 
   1   2   3     1519.47     1478.02     33.41 o 
   2   2   3      108.44      120.29     21.97 o 
   3   2   3       96.84      117.22     19.98 o 
   4   2   3      219.14      241.52     27.54 o 
   5   2   3        2.34       -1.16      4.10 o 
   6   2   3      104.80       97.26     29.24 o 
  -6   3   3       24.38       28.51     31.08 o 
  -5   3   3        5.31       35.50     28.29 o 
  -4   3   3       50.76       71.66     37.73 o 
  -3   3   3       13.60       28.76     23.78 o 
  -2   3   3     1974.65     2102.76     59.39 o 
  -1   3   3     4046.57     4246.80     85.03 o 
   0   3   3      509.15      514.18     25.36 o 
   1   3   3     1049.35     1099.56     30.15 o 
   2   3   3      878.50      925.42     44.99 o 
   3   3   3      147.01      172.77     19.20 o 
   4   3   3       21.12       10.68     17.23 o 
   5   3   3      258.78      257.28     44.69 o 
   6   3   3        3.13       -3.61      7.53 o 
  -6   4   3       37.61       63.29     39.96 o 
  -5   4   3        1.54       22.62     26.96 o 
  -4   4   3       58.22       96.66     50.57 o 
  -3   4   3        0.77       18.41     15.18 o 
  -2   4   3      578.75      604.45     44.35 o 
  -1   4   3     1228.87     1279.89     77.21 o 
   0   4   3       34.00       36.46      2.93 o 
   1   4   3      597.85      587.12     47.36 o 
   2   4   3       11.12       10.42      5.17 o 
   3   4   3       20.75       35.60     10.11 o 
   4   4   3        5.20       -4.81      7.12 o 
   5   4   3       11.48       -2.20     11.61 o 
   6   4   3       17.13       35.77     19.58 o 
  -5   5   3       16.32       25.41     27.00 o 
  -4   5   3        3.50       21.40     20.12 o 
  -3   5   3        5.89       20.20     71.39 o 
  -2   5   3       67.97       83.75     26.08 o 
  -1   5   3     1505.42     1535.22     73.21 o 
   0   5   3        6.12       -1.26     14.89 o 
   1   5   3      332.69      343.48     64.91 o 
   2   5   3      241.99      219.35     18.89 o 
   3   5   3       25.36       22.23      8.07 o 
   4   5   3        2.77        4.61     29.33 o 
   5   5   3       66.31       89.76     43.73 o 
   6   5   3        2.33       -0.70     10.71 o 
  -5   6   3        9.31      -16.80     29.17 o 
  -4   6   3        0.58      -18.28     18.74 o 
  -3   6   3        3.57       26.80     26.02 o 
  -2   6   3      378.91      392.23     44.17 o 
  -1   6   3      105.70      113.35     21.32 o 
   0   6   3      676.01      641.45     55.80 o 
   1   6   3      115.94       92.16     35.57 o 
   2   6   3      461.30      577.75     95.98 o 
   3   6   3      118.54      124.28     43.47 o 
   4   6   3      115.83       78.22     34.17 o 
   5   6   3        5.95        2.03      9.43 o 
  -4   7   3        0.02        7.63     58.65 o 
  -3   7   3        0.59       20.90     18.24 o 
  -2   7   3      306.93      344.79     44.40 o 
  -1   7   3       69.50       86.80     18.47 o 
   0   7   3      179.41      183.98     60.18 o 
   1   7   3      169.06      188.25     62.10 o 
   2   7   3      132.77      174.46     69.15 o 
   3   7   3       17.34       18.51     17.04 o 
   4   7   3        2.03       33.16     25.65 o 
  -3   8   3        2.88       22.65     21.49 o 
  -2   8   3        6.47       38.65     19.43 o 
  -1   8   3      158.18      152.88     39.43 o 
   0   8   3       25.14       18.31      4.94 o 
   1   8   3       21.10       10.76     27.40 o 
   2   8   3        4.55       33.70     42.61 o 
   3   8   3       19.00        3.47     14.19 o 
  -1   9   3      234.54      225.45     55.07 o 
   0   9   3        1.92       -0.68     16.84 o 
   1   9   3      405.55      480.07    109.68 o 
  -3  -8   4        0.06       28.40     32.85 o 
  -2  -8   4       23.84       41.46     37.48 o 
  -1  -8   4        0.05       10.07     25.93 o 
   0  -8   4      101.69      113.96     37.96 o 
   1  -8   4      102.17      130.97     36.63 o 
   2  -8   4       38.11       42.08     27.78 o 
   3  -8   4        3.39       -2.29     11.33 o 
  -4  -7   4        6.41        2.34     15.73 o 
  -3  -7   4       27.26       60.37     48.25 o 
  -2  -7   4      135.71      156.95     35.64 o 
  -1  -7   4      401.71      416.37     59.04 o 
   0  -7   4        1.95        9.51     13.67 o 
   1  -7   4        5.60       25.42     19.42 o 
   2  -7   4        2.92        5.86      6.41 o 
   3  -7   4      390.61      372.68     63.25 o 
   4  -7   4       18.67       26.38     29.23 o 
  -5  -6   4        2.63        4.88     20.87 o 
  -4  -6   4       67.18       79.41     36.50 o 
  -3  -6   4       36.13       32.98     11.05 o 
  -2  -6   4      223.44      231.54     38.50 o 
  -1  -6   4       38.27       53.82     21.11 o 
   0  -6   4      184.48      154.22     25.80 o 
   1  -6   4        2.20        5.65      9.72 o 
   2  -6   4     1243.76     1136.70     94.46 o 
   3  -6   4        0.78       -8.70      8.70 o 
   4  -6   4       51.01       36.33     34.47 o 
   5  -6   4        0.67       12.45      9.01 o 
  -5  -5   4      396.94      457.04     65.87 o 
  -4  -5   4       37.87       29.53     21.87 o 
  -3  -5   4       58.29       87.72     26.14 o 
  -2  -5   4       19.25       18.59     11.54 o 
  -1  -5   4        0.14       -0.26      8.28 o 
   0  -5   4       37.26       28.00     12.87 o 
   1  -5   4      848.33      835.99     49.77 o 
   2  -5   4      496.80      509.74     58.09 o 
   3  -5   4      200.85      130.66     38.53 o 
   4  -5   4        9.12       -1.60     13.02 o 
   5  -5   4        6.93       11.69     19.55 o 
  -6  -4   4        3.30      -13.07     20.45 o 
  -5  -4   4       70.18       51.90     21.61 o 
  -4  -4   4      134.65      131.56     41.11 o 
  -3  -4   4        0.67        0.92      3.54 o 
  -2  -4   4       54.34       95.23     26.88 o 
  -1  -4   4      613.89      584.03     39.91 o 
   0  -4   4     1772.70     1759.07     60.37 o 
   1  -4   4      378.26      382.85     30.56 o 
   2  -4   4     3144.02     3080.75    132.96 o 
   3  -4   4       16.94       31.32     17.64 o 
   4  -4   4        7.33       38.79     40.67 o 
   5  -4   4        1.39        4.83     23.78 o 
   6  -4   4       28.96       41.68     28.72 o 
  -6  -3   4      114.53      144.08     59.11 o 
  -5  -3   4       84.31       70.34     21.57 o 
  -4  -3   4      557.53      517.62     57.76 o 
  -3  -3   4      290.76      302.65     56.86 o 
  -2  -3   4      180.23      166.17     39.67 o 
  -1  -3   4     2772.15     2889.15    101.56 o 
   0  -3   4      184.53      217.32     16.33 o 
   1  -3   4     3726.49     3747.01     71.81 o 
   2  -3   4     3584.11     3656.42     85.47 o 
   3  -3   4       45.76       58.28     29.53 o 
   4  -3   4       99.09      140.57     42.48 o 
   5  -3   4        4.20       -4.04      4.88 o 
   6  -3   4       19.04       26.19     22.81 o 
  -6  -2   4       22.61      -34.18     34.18 o 
  -5  -2   4       34.80       55.26     22.74 o 
  -4  -2   4      125.07      113.81     24.38 o 
  -3  -2   4       20.05        8.20      3.66 o 
  -2  -2   4       14.89       16.05      7.70 o 
  -1  -2   4      325.10      340.78     30.78 o 
   0  -2   4     1263.80     1224.75     31.31 o 
   1  -2   4     4625.87     4648.52     53.80 o 
   2  -2   4      803.57      844.42     47.77 o 
   3  -2   4        2.56        9.44     12.05 o 
   4  -2   4      325.76      297.99     28.97 o 
   5  -2   4       11.45       -1.38     15.99 o 
   6  -2   4        7.44       15.62     12.65 o 
  -6  -1   4        5.94      -18.01     24.41 o 
  -5  -1   4        8.15       14.69     24.87 o 
  -4  -1   4      455.31      409.69     35.95 o 
  -3  -1   4        0.38        7.67      7.76 o 
  -2  -1   4      394.39      383.17     25.35 o 
  -1  -1   4     6108.65     5967.99    129.37 o 
   0  -1   4       21.22       27.18      4.00 o 
   1  -1   4     2801.53     2780.64     38.21 o 
   2  -1   4     1641.86     1623.67     42.61 o 
   3  -1   4        1.58        9.37      6.47 o 
   4  -1   4        1.77        4.72      7.19 o 
   5  -1   4       25.94       51.57     34.70 o 
   6  -1   4        3.52       30.41     32.57 o 
   7  -1   4      368.50      442.86     99.97 o 
  -7   0   4        6.93       14.85     25.89 o 
  -6   0   4       31.10       63.38     39.41 o 
  -5   0   4       69.93       90.32     17.58 o 
  -4   0   4      623.44      685.07     46.80 o 
  -3   0   4       17.41       19.65      6.42 o 
  -2   0   4      940.80      876.88     41.09 o 
  -1   0   4       43.10       28.29      6.89 o 
   1   0   4      132.87      128.91      8.44 o 
   2   0   4      118.08      127.28     10.32 o 
   3   0   4        2.14       -0.08      2.93 o 
   4   0   4       27.37       24.55     46.23 o 
   5   0   4       29.29        5.63     28.29 o 
   6   0   4        0.53       32.32     23.93 o 
   7   0   4       16.93       17.51     24.15 o 
  -6   1   4       10.18       41.12     37.37 o 
  -5   1   4      308.30      347.38     79.13 o 
  -4   1   4      292.34      285.30     55.22 o 
  -3   1   4      306.75      249.71    107.31 o 
  -2   1   4      857.57      811.56     30.10 o 
  -1   1   4     1527.58     1451.47     33.23 o 
   0   1   4        3.20        3.00      2.59 o 
   1   1   4        0.03      -11.01     11.01 o 
   2   1   4     1758.94     1661.41     44.44 o 
   3   1   4     1627.55     1831.58     61.52 o 
   4   1   4       31.59       33.77      7.14 o 
   5   1   4       17.99       22.28     18.46 o 
   6   1   4       15.31       -2.80     42.33 o 
   7   1   4      297.35      310.05     85.75 o 
  -6   2   4        0.10       -3.56      8.31 o 
  -5   2   4      129.56      124.56     37.64 o 
  -4   2   4      333.12      274.82     29.22 o 
  -3   2   4       57.30       39.03      8.20 o 
  -2   2   4      407.74      460.28     34.07 o 
  -1   2   4       44.21       44.34      8.19 o 
   0   2   4       63.84       57.67     22.92 o 
   1   2   4     8759.18     8438.08    158.18 o 
   2   2   4     1032.86     1017.72     60.48 o 
   3   2   4      348.11      358.61     36.79 o 
   4   2   4      144.82      132.67     20.30 o 
   5   2   4       57.51       65.54     20.07 o 
   6   2   4       24.26       24.37     28.06 o 
  -6   3   4        5.19       18.89     25.87 o 
  -5   3   4      158.58      142.97     52.18 o 
  -4   3   4      346.92      348.18     74.99 o 
  -3   3   4     1525.82     1487.96     62.15 o 
  -2   3   4     1417.51     1479.24     49.95 o 
  -1   3   4      461.64      487.51     30.39 o 
   0   3   4      285.10      282.08     24.96 o 
   1   3   4     3573.25     3583.35    106.36 o 
   2   3   4     1280.57     1238.28     60.76 o 
   3   3   4      346.03      290.09     54.41 o 
   4   3   4        0.53      -20.88     22.31 o 
   5   3   4       14.01       24.02     14.50 o 
   6   3   4        3.52        0.43      6.20 o 
  -6   4   4        2.42        4.26     21.69 o 
  -5   4   4       18.31       27.51     27.73 o 
  -4   4   4        0.00       54.66     43.71 o 
  -3   4   4       31.88       41.94     20.09 o 
  -2   4   4     1475.83     1499.70     70.77 o 
  -1   4   4      338.69      386.04     44.35 o 
   0   4   4      190.07      202.21     23.35 o 
   1   4   4     1512.37     1540.74     76.63 o 
   2   4   4     1879.35     1801.35     82.60 o 
   3   4   4      110.49       89.84     14.09 o 
   4   4   4       14.42        6.02      3.61 o 
   5   4   4       29.84       51.44     27.94 o 
   6   4   4       43.99       42.93     17.05 o 
  -5   5   4       24.18       32.57     31.71 o 
  -4   5   4        1.09        0.41      7.33 o 
  -3   5   4      795.47      677.08     78.99 o 
  -2   5   4      193.74      207.95     35.47 o 
  -1   5   4      405.65      448.88     39.68 o 
   0   5   4        2.04       -4.78      7.41 o 
   1   5   4     1296.02     1368.20    133.62 o 
   2   5   4        0.05        3.36     11.15 o 
   3   5   4       10.69      -21.52     25.75 o 
   4   5   4        5.02        1.35     11.45 o 
   5   5   4        1.18        7.51     11.46 o 
   6   5   4        5.83        9.34     11.55 o 
  -5   6   4        1.05      -19.93     28.19 o 
  -4   6   4       45.05       15.52     21.60 o 
  -3   6   4      137.55      140.04     55.68 o 
  -2   6   4      346.45      392.10     44.22 o 
  -1   6   4        7.50       11.90     11.41 o 
   0   6   4        7.91        6.40     12.41 o 
   1   6   4        9.65        9.08     11.11 o 
   2   6   4       96.87       91.62     35.57 o 
   3   6   4       38.84       29.57     24.61 o 
   4   6   4       89.83       48.98     34.95 o 
   5   6   4       20.71       48.39     34.04 o 
  -4   7   4      104.00      151.88     43.28 o 
  -3   7   4       37.36       77.21     32.65 o 
  -2   7   4      298.34      306.42     41.75 o 
  -1   7   4       22.84       56.11     19.82 o 
   0   7   4      141.50      204.35     57.45 o 
   1   7   4       83.32       90.65     40.96 o 
   2   7   4      340.03      415.27     88.96 o 
   3   7   4       14.85       25.46     14.19 o 
   4   7   4        0.44       11.77     36.33 o 
  -3   8   4       71.40       77.26     30.76 o 
  -2   8   4      187.84      171.85     32.74 o 
  -1   8   4       31.70       16.49     10.50 o 
   0   8   4       87.74      104.86     30.38 o 
   1   8   4       76.02       58.21     61.03 o 
   2   8   4        4.30       -1.55     20.20 o 
   3   8   4        0.41       -4.25     10.92 o 
  -1   9   4       49.33       73.22     34.80 o 
   0   9   4       12.47        8.49     22.31 o 
   1   9   4        0.51       70.87     78.72 o 
  -3  -8   5        0.59       14.91     37.83 o 
  -2  -8   5        1.37       17.18     34.46 o 
  -1  -8   5        4.15       -0.70     23.03 o 
   0  -8   5       97.89      101.27     30.09 o 
   1  -8   5       24.53       65.37     30.09 o 
   2  -8   5      149.05      153.21     39.92 o 
   3  -8   5        8.75        3.98     26.62 o 
  -4  -7   5        0.22       39.85     33.24 o 
  -3  -7   5      512.65      564.64    110.17 o 
  -2  -7   5       26.33       42.25     18.81 o 
  -1  -7   5        4.24       10.19     12.43 o 
   0  -7   5       17.09       25.29     16.78 o 
   1  -7   5      129.56      186.14     33.00 o 
   2  -7   5       45.19       38.44     16.37 o 
   3  -7   5       31.06       29.98     22.19 o 
   4  -7   5        3.84        8.55      4.81 o 
  -5  -6   5        4.62       -4.32      8.49 o 
  -4  -6   5        1.25       14.06     28.17 o 
  -3  -6   5       13.29       10.91     19.55 o 
  -2  -6   5      170.70      168.60     32.54 o 
  -1  -6   5       16.22       39.78     18.69 o 
   0  -6   5       33.87       29.83      8.69 o 
   1  -6   5        5.30       10.40      6.80 o 
   2  -6   5      268.41      293.88     54.52 o 
   3  -6   5        0.47        3.08      5.13 o 
   4  -6   5       77.08       82.03     40.69 o 
   5  -6   5       17.31       19.29     28.20 o 
  -5  -5   5        0.02        9.38     13.14 o 
  -4  -5   5       20.06        8.95     11.99 o 
  -3  -5   5     1678.54     1581.75     97.18 o 
  -2  -5   5      171.70      152.19     29.96 o 
  -1  -5   5       72.50       56.04     31.52 o 
   0  -5   5       11.34        5.21      3.88 o 
   1  -5   5       80.30       89.69     15.67 o 
   2  -5   5       15.22       18.08     15.90 o 
   3  -5   5       48.99       28.88     23.68 o 
   4  -5   5       49.76       26.77     16.04 o 
   5  -5   5       12.20       25.10     19.81 o 
  -6  -4   5        1.30       61.42     38.03 o 
  -5  -4   5       52.49       29.16     19.42 o 
  -4  -4   5      109.79      106.34     27.10 o 
  -3  -4   5      112.04      101.70     34.85 o 
  -2  -4   5     2659.64     2754.63    115.39 o 
  -1  -4   5      207.23      246.67     26.22 o 
   0  -4   5        1.26        9.57     10.11 o 
   1  -4   5      766.68      745.21     42.54 o 
   2  -4   5       17.60       20.52     13.69 o 
   3  -4   5       25.64       35.37     23.73 o 
   4  -4   5      108.92      167.35     49.55 o 
   5  -4   5        6.36       30.08     27.04 o 
   6  -4   5        4.63       15.28     20.32 o 
  -6  -3   5       15.32      -18.01     32.22 o 
  -5  -3   5       12.17        4.12      8.23 o 
  -4  -3   5      101.32       69.05     27.73 o 
  -3  -3   5      284.93      246.60     50.52 o 
  -2  -3   5      625.50      602.16     74.86 o 
  -1  -3   5      312.96      382.53     38.03 o 
   0  -3   5       18.37       18.99      5.76 o 
   1  -3   5      567.93      573.38     31.54 o 
   2  -3   5       89.82       91.07     12.92 o 
   3  -3   5       29.07       46.88     23.19 o 
   4  -3   5       97.84       79.73     18.14 o 
   5  -3   5       72.91       97.03     38.28 o 
   6  -3   5        2.62       25.81     23.11 o 
  -6  -2   5       29.23       20.04     12.79 o 
  -5  -2   5      309.20      328.15     46.65 o 
  -4  -2   5       59.98       30.17     19.89 o 
  -3  -2   5      106.78      110.69     22.69 o 
  -2  -2   5      301.49      299.03     32.09 o 
  -1  -2   5     4076.45     4180.34    113.55 o 
   0  -2   5     1429.89     1424.56     37.12 o 
   1  -2   5     2644.56     2641.24     40.13 o 
   2  -2   5      785.93      735.70     38.00 o 
   3  -2   5       87.97      104.80     27.42 o 
   4  -2   5      442.22      455.36     37.51 o 
   5  -2   5      101.07       80.42     27.12 o 
   6  -2   5      236.37      227.56     63.86 o 
  -6  -1   5      114.37      148.73     53.19 o 
  -5  -1   5       73.80       51.98     12.10 o 
  -4  -1   5       70.53       53.53      7.03 o 
  -3  -1   5       19.81        9.59      5.51 o 
  -2  -1   5      245.85      240.39     20.29 o 
  -1  -1   5     3322.84     3326.21     65.14 o 
   0  -1   5       81.76       70.67      8.12 o 
   1  -1   5     1557.95     1455.96     31.89 o 
   2  -1   5       94.98       94.54     10.72 o 
   3  -1   5      156.59      184.43     21.35 o 
   4  -1   5      263.59      247.56     33.56 o 
   5  -1   5        0.93       21.07     26.81 o 
   6  -1   5        8.17       76.47     50.74 o 
   7  -1   5       16.99       83.46     55.21 o 
  -6   0   5        0.03       12.57     16.91 o 
  -5   0   5      135.89      213.72     67.95 o 
  -4   0   5      564.15      517.66     38.63 o 
  -3   0   5       32.16       27.27      4.29 o 
  -2   0   5        0.03       -1.57      1.57 o 
  -1   0   5       44.89       39.27      5.89 o 
   0   0   5      516.63      170.12     18.72 o 
   1   0   5       34.22       33.03      4.05 o 
   2   0   5     2075.96     1944.41     42.03 o 
   3   0   5       35.48       42.31      6.37 o 
   4   0   5        0.76      -19.56     19.56 o 
   5   0   5        4.37       -5.59     10.19 o 
   6   0   5      570.11      621.00    107.93 o 
   7   0   5        0.19       49.29     38.74 o 
  -6   1   5       12.36       75.50     45.21 o 
  -5   1   5        2.18      121.01     54.90 o 
  -4   1   5        2.97       58.04     37.69 o 
  -3   1   5       38.54      110.00     40.52 o 
  -2   1   5      125.74      101.64     11.13 o 
  -1   1   5     3695.62     3642.97     39.28 o 
   0   1   5      128.78      133.11      9.75 o 
   1   1   5     9431.96     9231.00     85.00 o 
   2   1   5      122.91      116.35     10.04 o 
   3   1   5      296.15      344.97     23.90 o 
   4   1   5      195.10      209.31     19.13 o 
   5   1   5        2.01       14.96     15.10 o 
   6   1   5       17.86       14.52     32.19 o 
   7   1   5      104.18      114.18     53.26 o 
  -6   2   5        3.29        7.59     12.47 o 
  -5   2   5       40.43       28.82     17.45 o 
  -4   2   5      486.74      449.44     75.27 o 
  -3   2   5      480.61      351.29     60.98 o 
  -2   2   5      691.92      662.03     38.03 o 
  -1   2   5     5026.90     5030.89     63.34 o 
   0   2   5     2602.76     2643.75     65.97 o 
   1   2   5     2554.71     2516.97     56.52 o 
   2   2   5     1623.94     1769.30     78.48 o 
   3   2   5      240.53      229.45     23.01 o 
   4   2   5      282.05      305.16     23.07 o 
   5   2   5        1.09        3.72      9.50 o 
   6   2   5       65.79       66.05     24.27 o 
  -6   3   5       84.22       67.33     33.39 o 
  -5   3   5       75.60       89.35     43.75 o 
  -4   3   5       88.33      226.58     62.40 o 
  -3   3   5      162.31      157.92     21.77 o 
  -2   3   5        1.44       -1.08      3.07 o 
  -1   3   5     5541.51     5743.14    100.43 o 
   0   3   5       20.65       21.77      5.69 o 
   1   3   5      888.42      926.99     49.16 o 
   2   3   5      891.75      971.68     97.45 o 
   3   3   5      502.14      501.74     73.25 o 
   4   3   5      198.84      208.44     54.08 o 
   5   3   5        7.09       -2.25      6.70 o 
   6   3   5        0.44       -5.55      5.55 o 
  -6   4   5        4.31        5.64     24.00 o 
  -5   4   5       27.64       30.38     29.07 o 
  -4   4   5      338.81      354.76     79.59 o 
  -3   4   5       28.47       39.09     15.03 o 
  -2   4   5      999.33     1064.16     59.95 o 
  -1   4   5     2498.29     2562.77    110.29 o 
   0   4   5     1798.37     1844.87     72.41 o 
   1   4   5      353.20      364.26     37.19 o 
   2   4   5       34.04       30.46     13.16 o 
   3   4   5        1.08       32.75     27.47 o 
   4   4   5       74.39       96.48     41.89 o 
   5   4   5       22.92       29.39     19.26 o 
   6   4   5       68.53       40.68     20.94 o 
  -5   5   5       38.33       66.48     37.05 o 
  -4   5   5       14.01       26.46     22.29 o 
  -3   5   5       49.26       43.15     47.77 o 
  -2   5   5       67.49      112.00     38.08 o 
  -1   5   5        2.53        2.92     22.91 o 
   0   5   5       73.87       63.63     13.71 o 
   1   5   5      315.18      299.99     64.73 o 
   2   5   5       89.75       76.78     34.72 o 
   3   5   5       57.72       37.43     25.75 o 
   4   5   5        6.06       12.89     10.43 o 
   5   5   5       38.04       45.19     29.65 o 
   6   5   5        0.10        3.30     29.91 o 
  -5   6   5       92.25       87.05     45.45 o 
  -4   6   5       22.24       -4.92     44.44 o 
  -3   6   5       54.72       88.74     45.49 o 
  -2   6   5      132.48      161.70     38.80 o 
  -1   6   5        0.19       -3.57      8.81 o 
   0   6   5        0.09        3.47     11.62 o 
   1   6   5      132.54      169.33     49.13 o 
   2   6   5      296.45      350.50     74.82 o 
   3   6   5        7.15       33.45     28.03 o 
   4   6   5        0.27        4.52     11.00 o 
   5   6   5        1.84        4.26     36.18 o 
  -4   7   5        3.33       35.70     22.70 o 
  -3   7   5      226.26      251.17     53.08 o 
  -2   7   5       62.64      127.17     29.23 o 
  -1   7   5      275.57      251.34     35.58 o 
   0   7   5       13.11       28.03     30.57 o 
   1   7   5       73.25      151.39     60.04 o 
   2   7   5        0.70       49.80     54.71 o 
   3   7   5      242.03      205.34     67.03 o 
   4   7   5      110.52      167.45     60.41 o 
  -3   8   5        3.32        0.12     18.94 o 
  -2   8   5       34.29       63.47     29.99 o 
  -1   8   5      127.10      110.80     33.10 o 
   0   8   5       21.39       11.79     13.22 o 
   1   8   5      352.13      346.71     85.20 o 
   2   8   5       83.19      114.48     50.67 o 
   3   8   5        0.02       18.07     26.93 o 
   0   9   5       84.02       71.35     25.16 o 
   1   9   5       12.80       60.47     52.34 o 
  -3  -8   6       15.43       39.01     38.54 o 
  -2  -8   6      117.64      104.31     53.55 o 
  -1  -8   6        1.25        7.19      8.54 o 
   0  -8   6       42.35       70.93     22.09 o 
   1  -8   6      164.13      187.94     45.55 o 
   2  -8   6       30.27       26.32     23.09 o 
   3  -8   6        0.97      -17.82     17.82 o 
  -4  -7   6      128.89      132.94     62.09 o 
  -3  -7   6        0.01      106.03     93.52 o 
  -2  -7   6        4.72       13.80     14.17 o 
  -1  -7   6       32.47       24.62      9.28 o 
   0  -7   6      221.90      209.08     33.93 o 
   1  -7   6      358.87      392.67     46.66 o 
   2  -7   6       78.74       91.47     26.39 o 
   3  -7   6        1.74        9.10     10.03 o 
   4  -7   6       38.46       40.07     28.94 o 
  -5  -6   6        0.27       -7.47      7.47 o 
  -4  -6   6      336.09      388.88     88.01 o 
  -3  -6   6        0.63       11.94     13.60 o 
  -2  -6   6      105.99      100.43     27.15 o 
  -1  -6   6        7.60       -1.74     13.56 o 
   0  -6   6      841.37      844.47     62.85 o 
   1  -6   6       18.13       46.55     14.15 o 
   2  -6   6      101.72      128.41     37.95 o 
   3  -6   6       10.61       15.64      9.98 o 
   4  -6   6        8.48       25.45     35.08 o 
   5  -6   6        4.81       -0.40     22.88 o 
  -5  -5   6      120.63      131.78     37.64 o 
  -4  -5   6      155.14      167.44     32.96 o 
  -3  -5   6        1.26       15.49     26.66 o 
  -2  -5   6        3.00       25.38     19.44 o 
  -1  -5   6        9.00       13.96     20.34 o 
   0  -5   6        5.79       -5.10      8.57 o 
   1  -5   6      521.39      572.78     41.55 o 
   2  -5   6      148.80      158.59     30.78 o 
   3  -5   6        7.11       37.84     35.53 o 
   4  -5   6        0.03       -7.09      8.99 o 
   5  -5   6       84.29       93.44     32.53 o 
  -6  -4   6      132.85      199.30     74.33 o 
  -5  -4   6       17.45       13.07      8.41 o 
  -4  -4   6      163.18      137.46     30.78 o 
  -3  -4   6      154.07      129.91     37.82 o 
  -2  -4   6      305.55      342.11     43.04 o 
  -1  -4   6      150.94      156.45     28.60 o 
   0  -4   6     1862.90     1941.68     78.18 o 
   1  -4   6      152.24      155.10     16.40 o 
   2  -4   6      252.33      249.96     30.97 o 
   3  -4   6      121.31      100.26     24.62 o 
   4  -4   6       22.61       49.26     26.43 o 
   5  -4   6      220.10      231.06     58.83 o 
   6  -4   6        2.43        1.23     11.10 o 
  -6  -3   6      100.83       90.05     36.92 o 
  -5  -3   6       11.92       15.23     14.54 o 
  -4  -3   6      909.59      945.28     78.74 o 
  -3  -3   6      254.35      211.32     34.16 o 
  -2  -3   6      125.31      145.15     37.43 o 
  -1  -3   6      548.02      602.36     48.77 o 
   0  -3   6      147.63      143.82     15.44 o 
   1  -3   6      441.05      465.65     27.93 o 
   2  -3   6      333.18      370.63     24.52 o 
   3  -3   6        1.26       11.56     12.93 o 
   4  -3   6      271.33      241.04     32.72 o 
   5  -3   6       43.24       72.06     38.39 o 
   6  -3   6        1.16       25.85     26.94 o 
  -6  -2   6        6.52       -5.85     16.15 o 
  -5  -2   6      441.20      471.35     53.48 o 
  -4  -2   6       71.39       80.63     20.81 o 
  -3  -2   6       75.51       66.83     15.58 o 
  -2  -2   6        4.28        8.81      6.72 o 
  -1  -2   6      471.71      484.50     39.06 o 
   0  -2   6     3467.42     3539.74     59.50 o 
   1  -2   6     1869.78     1824.37     34.97 o 
   2  -2   6      758.92      786.97     34.88 o 
   3  -2   6       32.51       23.67      6.74 o 
   4  -2   6        0.96       11.21     14.83 o 
   5  -2   6       25.75       15.06     10.40 o 
   6  -2   6       38.48       22.10     12.78 o 
  -6  -1   6        1.72      -10.61     10.61 o 
  -5  -1   6      481.81      521.18     50.04 o 
  -4  -1   6       52.18       43.13      8.95 o 
  -3  -1   6      255.86      243.19     22.79 o 
  -2  -1   6      384.85      374.91     25.66 o 
  -1  -1   6      690.86      644.35     29.01 o 
   0  -1   6      504.20      462.19     25.57 o 
   1  -1   6    20802.88    19742.61    214.91 o 
   2  -1   6      155.67      172.01     12.75 o 
   3  -1   6      451.59      486.38     35.71 o 
   4  -1   6       13.18       15.82      9.17 o 
   5  -1   6       41.12       65.87     33.30 o 
   6  -1   6        2.03       31.55     24.13 o 
   7  -1   6        0.22       20.54     35.84 o 
  -6   0   6       20.78       43.60     38.58 o 
  -5   0   6       99.68      129.46     52.79 o 
  -4   0   6      327.63      301.93     27.97 o 
  -3   0   6      195.00      181.35     18.83 o 
  -2   0   6      393.52      382.41     13.34 o 
  -1   0   6       16.41       21.12      5.25 o 
   0   0   6     8106.59     7351.60     81.38 o 
   1   0   6       26.78       14.71      4.97 o 
   2   0   6     4215.70     3959.35     62.52 o 
   3   0   6        0.26        0.90      2.83 o 
   4   0   6      744.31      705.62     87.63 o 
   5   0   6       19.03       10.61     16.10 o 
   6   0   6       82.47      155.07     54.47 o 
   7   0   6       12.31       51.44     32.77 o 
  -6   1   6       42.42       72.00     45.49 o 
  -5   1   6      310.01      375.64     86.79 o 
  -4   1   6      278.28      330.65     71.58 o 
  -3   1   6      105.62      184.84     60.71 o 
  -2   1   6      484.42      514.75     26.22 o 
  -1   1   6      357.46      343.20     12.67 o 
   0   1   6      177.78      149.97     26.66 o 
   1   1   6      628.44      623.63     25.74 o 
   2   1   6      215.30      213.23     13.96 o 
   3   1   6      123.77      124.03     14.57 o 
   4   1   6        9.11        7.61      4.09 o 
   5   1   6       43.13       31.08     16.70 o 
   6   1   6        9.37       -1.36     23.99 o 
   7   1   6        6.34       -6.51     20.74 o 
  -6   2   6        6.51      -15.90     15.90 o 
  -5   2   6       87.57       83.96     37.81 o 
  -4   2   6       77.57       59.11     24.95 o 
  -3   2   6       23.12       29.47      9.06 o 
  -2   2   6      112.02      103.24     10.67 o 
  -1   2   6     2077.96     2106.91     41.84 o 
   0   2   6      379.93      362.05     20.78 o 
   1   2   6     1047.79     1021.44     35.45 o 
   2   2   6     1246.91     1366.32     70.28 o 
   3   2   6        1.56        3.31      8.76 o 
   4   2   6      135.82      140.87     18.47 o 
   5   2   6       14.77        8.91      9.04 o 
   6   2   6       81.81      100.22     31.77 o 
  -6   3   6        0.46       19.58     34.49 o 
  -5   3   6      189.80      173.51     56.70 o 
  -4   3   6      644.54      615.81     95.27 o 
  -3   3   6      163.23      147.39     16.19 o 
  -2   3   6     1095.32     1067.82     37.49 o 
  -1   3   6      189.64      195.20     19.63 o 
   0   3   6      192.29      205.51     20.71 o 
   1   3   6      319.06      334.81     28.87 o 
   2   3   6      554.15      595.45     74.73 o 
   3   3   6      154.25      148.71     41.06 o 
   4   3   6      276.36      332.24     66.57 o 
   5   3   6       30.03       24.11     29.56 o 
   6   3   6       10.68       11.75      7.57 o 
  -6   4   6        0.84       36.36     31.03 o 
  -5   4   6       85.97      115.06     47.39 o 
  -4   4   6        4.35      107.86     52.35 o 
  -3   4   6      137.10      165.20     32.49 o 
  -2   4   6     1644.74     1671.08     73.94 o 
  -1   4   6      438.71      496.16     76.90 o 
   0   4   6     1622.66     1670.27     68.02 o 
   1   4   6      157.05      173.53     24.89 o 
   2   4   6      231.86      256.90     54.03 o 
   3   4   6      204.40      231.13     55.52 o 
   4   4   6       93.78      114.07     43.01 o 
   5   4   6       23.54       27.24     25.85 o 
   6   4   6       94.07      126.09     36.16 o 
  -5   5   6       27.12       84.82     43.78 o 
  -4   5   6        6.05       16.02     15.35 o 
  -3   5   6      983.39     1000.32     87.89 o 
  -2   5   6      190.84      212.27     33.25 o 
  -1   5   6     1323.12     1396.17     90.59 o 
   0   5   6       11.40        6.18      5.65 o 
   1   5   6       11.35       13.83     15.91 o 
   2   5   6        0.08       -1.10     14.50 o 
   3   5   6      768.56      815.28    115.43 o 
   4   5   6       45.20       63.99     33.26 o 
   5   5   6      131.25      108.06     45.46 o 
   6   5   6       34.68       21.88     24.77 o 
  -5   6   6       72.52       43.52     25.82 o 
  -4   6   6      322.49      295.23     54.59 o 
  -3   6   6       81.51      109.92     43.46 o 
  -2   6   6      840.90      821.54     76.36 o 
  -1   6   6        1.29        2.80      6.91 o 
   0   6   6      134.05      153.55     24.35 o 
   1   6   6        0.94      -21.11     25.89 o 
   2   6   6      151.62      214.27     61.57 o 
   3   6   6      381.93      372.71     80.53 o 
   4   6   6        6.80       18.07     16.10 o 
   5   6   6       45.24       38.69     24.26 o 
  -4   7   6       20.21       36.41     35.34 o 
  -3   7   6      302.52      349.24     61.00 o 
  -2   7   6      222.91      233.11     35.60 o 
  -1   7   6      144.08      158.30     28.23 o 
   0   7   6       10.36        5.59     12.20 o 
   1   7   6      337.38      325.08     79.05 o 
   2   7   6      114.10      111.75     39.32 o 
   3   7   6      198.28      235.71     72.17 o 
   4   7   6       16.22       27.58     26.80 o 
  -3   8   6       31.56       19.01     17.85 o 
  -2   8   6      243.00      256.94     52.40 o 
  -1   8   6      143.76      151.00     41.49 o 
   0   8   6       81.91      108.14     46.45 o 
   1   8   6        5.25       64.49     50.54 o 
   2   8   6      271.48      367.27     91.97 o 
   3   8   6       31.46       55.44     34.75 o 
   0   9   6       36.79       36.87     18.04 o 
   1   9   6       25.48       72.02     38.77 o 
  -2  -8   7        2.76        4.16     19.57 o 
  -1  -8   7      190.74      205.24     37.39 o 
   0  -8   7      244.58      258.30     41.67 o 
   1  -8   7      209.49      236.37     52.02 o 
   2  -8   7       43.77       30.89     18.69 o 
  -4  -7   7       48.29       84.99     57.40 o 
  -3  -7   7     1151.02     1145.19    160.72 o 
  -2  -7   7        1.79       -4.20     10.82 o 
  -1  -7   7       18.92        7.84      4.81 o 
   0  -7   7        0.53        6.28      8.67 o 
   1  -7   7       15.62       56.37     19.42 o 
   2  -7   7        5.56       -1.86     14.91 o 
   3  -7   7        7.68       -6.90     12.42 o 
   4  -7   7      146.42       73.92     41.69 o 
  -5  -6   7        0.18       -1.96      5.29 o 
  -4  -6   7      394.52      503.30    105.81 o 
  -3  -6   7        2.67        5.26     11.09 o 
  -2  -6   7      259.97      291.22     47.08 o 
  -1  -6   7       64.78       59.86     22.12 o 
   0  -6   7      733.10      710.36     58.49 o 
   1  -6   7      170.52      176.19     26.54 o 
   2  -6   7      324.34      353.88     53.76 o 
   3  -6   7       46.14       55.18     23.26 o 
   4  -6   7       24.37       73.18     38.57 o 
   5  -6   7       65.70       93.51     47.82 o 
  -5  -5   7       12.97       -3.34     15.28 o 
  -4  -5   7       68.69       73.38     19.83 o 
  -3  -5   7     1055.36     1097.77     85.05 o 
  -2  -5   7      334.25      336.53     45.96 o 
  -1  -5   7      880.42      929.16     76.09 o 
   0  -5   7       14.04       15.38      6.88 o 
   1  -5   7       98.70      117.80     20.53 o 
   2  -5   7       94.93      109.90     22.09 o 
   3  -5   7      493.99      475.76     89.99 o 
   4  -5   7        3.10       -4.84      4.84 o 
   5  -5   7      141.35      151.37     38.74 o 
  -6  -4   7      153.29      176.35     67.86 o 
  -5  -4   7      184.58      201.81     43.09 o 
  -4  -4   7      316.86      299.00     48.97 o 
  -3  -4   7       11.44        9.22     17.58 o 
  -2  -4   7      936.89      941.56     69.87 o 
  -1  -4   7      418.22      424.24     46.03 o 
   0  -4   7     1365.03     1385.63     66.08 o 
   1  -4   7        2.83       -2.67      4.97 o 
   2  -4   7        0.48       -3.22      6.41 o 
   3  -4   7       55.09       41.16     28.17 o 
   4  -4   7       15.25       47.98     23.18 o 
   5  -4   7        3.57       58.09     31.90 o 
   6  -4   7        4.31       25.72     33.15 o 
  -6  -3   7       28.28        9.92     14.45 o 
  -5  -3   7        0.59        6.05      7.56 o 
  -4  -3   7      139.10      133.76     29.36 o 
  -3  -3   7     1446.90     1443.34     91.97 o 
  -2  -3   7     1053.91     1211.65    107.48 o 
  -1  -3   7      171.05      149.65     24.05 o 
   0  -3   7     1660.39     1703.46     55.08 o 
   1  -3   7       77.29       71.42     10.75 o 
   2  -3   7        7.51       10.63      7.07 o 
   3  -3   7        0.14       20.47     15.44 o 
   4  -3   7      131.88      133.36     25.80 o 
   5  -3   7      245.81      232.31     56.75 o 
   6  -3   7       83.67       75.51     44.42 o 
  -6  -2   7       38.94       42.07     13.46 o 
  -5  -2   7       12.19        3.18     19.90 o 
  -4  -2   7      175.92      177.96     33.53 o 
  -3  -2   7      418.75      409.53     43.80 o 
  -2  -2   7       26.26       18.80      6.73 o 
  -1  -2   7     1279.09     1355.29     65.55 o 
   0  -2   7     1935.87     1911.53     44.47 o 
   1  -2   7       19.54       22.69      4.20 o 
   2  -2   7       85.08       81.65     11.05 o 
   3  -2   7      116.83       98.59     16.69 o 
   4  -2   7        0.71        8.42     11.69 o 
   5  -2   7      187.18      128.87     41.18 o 
   6  -2   7      119.30       82.64     37.29 o 
  -6  -1   7        0.09        0.30      8.64 o 
  -5  -1   7      434.73      507.67     48.53 o 
  -4  -1   7       70.35       49.62     10.23 o 
  -3  -1   7      108.23       93.23     12.33 o 
  -2  -1   7     1020.71     1065.48     43.13 o 
  -1  -1   7      643.79      647.65     30.79 o 
   0  -1   7      672.69      602.04     41.75 o 
   1  -1   7    15240.45    15206.42    140.34 o 
   2  -1   7      123.79      120.48     11.28 o 
   3  -1   7      365.71      354.21     32.46 o 
   4  -1   7      143.82      134.59     20.44 o 
   5  -1   7       52.40       92.99     43.33 o 
   6  -1   7       96.39      104.66     41.56 o 
   7  -1   7       48.33       71.25     43.29 o 
  -6   0   7       35.97       49.44     34.38 o 
  -5   0   7        0.90       13.67     30.78 o 
  -4   0   7       49.13       58.58     12.30 o 
  -3   0   7      271.49      240.42     22.86 o 
  -2   0   7      462.48      485.43     19.97 o 
  -1   0   7       31.75       30.62     10.01 o 
   0   0   7      974.90     1012.70     38.05 o 
   1   0   7        6.56        6.32      3.27 o 
   2   0   7     1659.96     1613.63     36.69 o 
   3   0   7        4.29        2.64      3.29 o 
   4   0   7       31.21       23.31      9.62 o 
   5   0   7        1.05       -1.99     34.44 o 
   6   0   7      150.28      173.54     35.43 o 
   7   0   7       23.15       52.08     39.00 o 
  -6   1   7       22.90       35.58     29.32 o 
  -5   1   7      296.87      429.99     90.75 o 
  -4   1   7       19.00       84.31     47.96 o 
  -3   1   7     2482.05     2698.18    165.65 o 
  -2   1   7      755.32      756.96     25.74 o 
  -1   1   7     1321.10     1314.56     36.98 o 
   0   1   7     1005.64      956.94     30.13 o 
   1   1   7     1299.38     1308.90     57.15 o 
   2   1   7      350.43      339.15     29.32 o 
   3   1   7     1778.65     1814.35     48.97 o 
   4   1   7        4.32        1.86      3.83 o 
   5   1   7      111.32      112.24     27.40 o 
   6   1   7       26.82        6.88      7.23 o 
   7   1   7        0.92       -3.75      4.62 o 
  -6   2   7       20.94       -9.88     30.61 o 
  -5   2   7      473.60      455.38     89.53 o 
  -4   2   7       32.40       33.27     27.15 o 
  -3   2   7       52.67       64.10     12.97 o 
  -2   2   7      654.79      634.59     23.13 o 
  -1   2   7     2468.62     2499.77     46.02 o 
   0   2   7      718.55      719.80     30.50 o 
   1   2   7        0.24        2.32      5.28 o 
   2   2   7       61.78       81.65     17.96 o 
   3   2   7      164.40      152.49     35.94 o 
   4   2   7        1.80        0.30      3.79 o 
   5   2   7       12.34       11.73      5.79 o 
   6   2   7      124.04      128.63     33.37 o 
  -6   3   7        2.51       23.35     26.17 o 
  -5   3   7       37.99       68.23     40.53 o 
  -4   3   7       99.63      125.76     51.51 o 
  -3   3   7      105.88       92.59     19.32 o 
  -2   3   7        7.41        5.85      3.75 o 
  -1   3   7     1032.22     1036.11     42.15 o 
   0   3   7      271.17      272.98     29.79 o 
   1   3   7     1307.93     1350.15     58.94 o 
   2   3   7     2386.53     2047.56    244.41 o 
   3   3   7      140.28      148.27     41.18 o 
   4   3   7        1.13       -7.39     15.75 o 
   5   3   7        8.93       12.59     16.58 o 
   6   3   7       25.56       13.26     13.09 o 
  -6   4   7       83.30      110.93     56.05 o 
  -5   4   7      106.74       98.25     47.97 o 
  -4   4   7        6.00       76.11     44.23 o 
  -3   4   7       47.32       60.65     13.78 o 
  -2   4   7        0.03       -4.22     24.90 o 
  -1   4   7      282.88      281.39     36.37 o 
   0   4   7      511.38      562.20     72.37 o 
   1   4   7        4.89        4.41      9.36 o 
   2   4   7      997.80     1114.01    115.50 o 
   3   4   7       85.86       92.71     34.12 o 
   4   4   7        0.39       23.18     16.02 o 
   5   4   7       90.36      107.16     44.01 o 
   6   4   7       21.59       13.94     16.25 o 
  -5   5   7      455.86      406.03     88.05 o 
  -4   5   7      209.00      240.80     50.29 o 
  -3   5   7      202.20      248.48     68.76 o 
  -2   5   7       15.80       39.30     17.76 o 
  -1   5   7      210.07      240.93     37.76 o 
   0   5   7       14.03       14.00     15.32 o 
   1   5   7      271.04      336.59     68.06 o 
   2   5   7     1055.47     1022.49    121.42 o 
   3   5   7       54.14       96.76     51.50 o 
   4   5   7        8.96       24.33     26.02 o 
   5   5   7       83.65       59.50     38.68 o 
  -5   6   7        0.00        3.31     12.01 o 
  -4   6   7      119.24      106.69     43.67 o 
  -3   6   7       34.49       12.09     69.13 o 
  -2   6   7       95.08      104.27     30.92 o 
  -1   6   7       10.70       12.23      9.43 o 
   0   6   7      334.29      349.39     37.83 o 
   1   6   7       67.41       90.88     31.15 o 
   2   6   7     2268.62     2435.82    202.18 o 
   3   6   7       41.81       60.50     43.15 o 
   4   6   7       51.79       54.47     38.08 o 
   5   6   7       14.43       62.26     41.26 o 
  -4   7   7       66.46       38.02     30.83 o 
  -3   7   7       98.79      119.28     59.82 o 
  -2   7   7        0.26       31.06     14.93 o 
  -1   7   7      125.34      129.67     25.75 o 
   0   7   7       24.42       36.80     22.20 o 
   1   7   7      690.27      752.45    116.01 o 
   2   7   7        2.28        5.01     16.20 o 
   3   7   7       14.43       21.61     18.34 o 
   4   7   7       15.14        7.42     23.89 o 
  -3   8   7        1.91       24.12     18.90 o 
  -2   8   7       12.23       49.39     30.14 o 
  -1   8   7        0.36        7.80     21.86 o 
   0   8   7        0.01       15.29     24.68 o 
   1   8   7      343.64      360.50     87.22 o 
   2   8   7      100.94       95.83     71.30 o 
   3   8   7       20.33       40.97     28.50 o 
   0   9   7        9.78       17.05     17.75 o 
   1   9   7        8.43        4.95     19.22 o 
  -2  -8   8       39.59       64.29     28.21 o 
  -1  -8   8       47.92       92.90     25.62 o 
   0  -8   8        6.26        4.78     13.51 o 
   1  -8   8       22.86       53.45     46.24 o 
   2  -8   8        0.07        6.72     15.02 o 
  -4  -7   8      104.14      100.03     49.03 o 
  -3  -7   8       13.37       73.47     81.37 o 
  -2  -7   8        5.84       -8.94     12.15 o 
  -1  -7   8       61.69       74.37     26.29 o 
   0  -7   8        1.51       -9.63      9.63 o 
   1  -7   8      168.54      178.08     42.23 o 
   2  -7   8        4.62        6.86      6.18 o 
   3  -7   8      254.01      241.04     53.20 o 
   4  -7   8      112.16       59.48     32.38 o 
  -5  -6   8        8.89       14.76     22.00 o 
  -4  -6   8      762.05      779.03    129.74 o 
  -3  -6   8      123.72      139.65     37.78 o 
  -2  -6   8      153.57      165.42     35.90 o 
  -1  -6   8       35.66       20.95     11.25 o 
   0  -6   8        2.17       -0.77      7.39 o 
   1  -6   8       61.10       72.28     18.61 o 
   2  -6   8      430.17      410.02     57.58 o 
   3  -6   8       98.90       86.05     39.40 o 
   4  -6   8       59.33      120.06     61.44 o 
   5  -6   8        0.04       33.65     48.42 o 
  -5  -5   8       11.64        0.46     25.80 o 
  -4  -5   8       37.87       22.82     14.94 o 
  -3  -5   8      965.11      999.91     83.37 o 
  -2  -5   8        3.10       12.77     12.28 o 
  -1  -5   8       71.25       71.79     19.87 o 
   0  -5   8       43.39       34.01      8.81 o 
   1  -5   8      473.94      490.16     44.50 o 
   2  -5   8        1.94        9.94     10.27 o 
   3  -5   8      185.49      276.22     78.83 o 
   4  -5   8       10.46      -11.15     11.15 o 
   5  -5   8       24.81       88.97     70.80 o 
  -6  -4   8       34.12       65.88     47.44 o 
  -5  -4   8      160.91      167.35     38.46 o 
  -4  -4   8      397.86      370.34     53.47 o 
  -3  -4   8       39.62       36.53     21.94 o 
  -2  -4   8        7.20       11.12     13.59 o 
  -1  -4   8        4.95        9.48      7.67 o 
   0  -4   8       76.41       93.62     17.02 o 
   1  -4   8      187.65      212.59     21.65 o 
   2  -4   8      230.09      207.76     22.87 o 
   3  -4   8       50.75       31.83     30.57 o 
   4  -4   8        3.04       36.05     22.04 o 
   5  -4   8        0.00       49.54     26.15 o 
   6  -4   8       17.68       42.67     46.14 o 
  -6  -3   8        1.73      -28.04     35.73 o 
  -5  -3   8       14.24       26.84     19.57 o 
  -4  -3   8      257.99      292.74     44.61 o 
  -3  -3   8      558.44      536.13     55.12 o 
  -2  -3   8      364.45      343.09     60.16 o 
  -1  -3   8       38.28       33.61      7.34 o 
   0  -3   8        0.08       -0.35      1.91 o 
   1  -3   8      440.39      454.58     27.58 o 
   2  -3   8       14.92       18.08      9.62 o 
   3  -3   8      443.03      442.15     46.13 o 
   4  -3   8      237.66      212.87     28.35 o 
   5  -3   8       18.58       42.32     25.94 o 
   6  -3   8        0.03       -0.80     17.92 o 
  -6  -2   8        3.64       -9.05     29.78 o 
  -5  -2   8        2.74       -2.11     22.68 o 
  -4  -2   8     1099.71     1119.89     79.01 o 
  -3  -2   8        2.08        8.04      6.16 o 
  -2  -2   8      393.12      383.40     30.87 o 
  -1  -2   8       22.16       21.31      7.87 o 
   0  -2   8     1638.73     1712.74     46.52 o 
   1  -2   8       27.02       22.61      4.84 o 
   2  -2   8      954.76      969.39     37.03 o 
   3  -2   8        8.90        6.44      3.54 o 
   4  -2   8        2.64        8.09     17.91 o 
   5  -2   8        3.83      -22.63     23.18 o 
   6  -2   8       77.23       38.09     16.82 o 
  -6  -1   8       23.84       26.42     19.24 o 
  -5  -1   8       96.92      149.85     58.81 o 
  -4  -1   8      233.07      219.50     20.57 o 
  -3  -1   8      113.17       88.43     10.82 o 
  -2  -1   8       26.72       20.41      5.95 o 
  -1  -1   8      692.78      686.09     39.92 o 
   0  -1   8      298.93      261.44     35.39 o 
   1  -1   8     4976.78     4933.03     72.92 o 
   2  -1   8       63.96       80.86      9.55 o 
   3  -1   8      156.14      149.93     20.76 o 
   4  -1   8       47.46       47.34     13.19 o 
   5  -1   8      154.70      142.07     42.25 o 
   6  -1   8       23.54       60.83     38.48 o 
  -6   0   8       54.26      108.28     49.95 o 
  -5   0   8       46.32       79.68     41.11 o 
  -4   0   8      743.67      693.38     90.66 o 
  -3   0   8      318.64      327.01     26.62 o 
  -2   0   8     1601.40     1572.35     37.40 o 
  -1   0   8        5.57        7.08      6.95 o 
   0   0   8      564.04      538.22     19.81 o 
   1   0   8        0.09        3.41      5.23 o 
   2   0   8       30.30       23.01      4.79 o 
   3   0   8       45.81       41.69      8.34 o 
   4   0   8        6.53        7.01     11.70 o 
   5   0   8        3.59       -1.23     17.72 o 
   6   0   8        1.52       22.12     14.46 o 
   7   0   8       27.00       35.56     30.48 o 
  -6   1   8        2.12      -34.37     38.45 o 
  -5   1   8       78.68      214.53     69.82 o 
  -4   1   8       84.83      126.90     54.16 o 
  -3   1   8      493.89      658.92     84.18 o 
  -2   1   8        7.09        6.14      2.95 o 
  -1   1   8     1806.28     1714.46     39.51 o 
   0   1   8       34.00       40.11     13.28 o 
   1   1   8      429.04      405.87     19.37 o 
   2   1   8        4.32       11.87      5.01 o 
   3   1   8      692.35      712.07     31.75 o 
   4   1   8       52.37       67.51     10.80 o 
   5   1   8      178.36      161.60     32.44 o 
   6   1   8        1.19       -1.89     30.87 o 
   7   1   8        4.06       -3.02     11.11 o 
  -6   2   8        0.49        0.06     20.08 o 
  -5   2   8       12.31        8.67     13.92 o 
  -4   2   8      890.49      808.12    102.93 o 
  -3   2   8      166.16      155.13     20.45 o 
  -2   2   8     1090.73     1069.95     34.79 o 
  -1   2   8      401.53      461.55     20.97 o 
   0   2   8      989.61      950.79     36.19 o 
   1   2   8      567.20      526.33     23.78 o 
   2   2   8       80.20      102.13     14.07 o 
   3   2   8       30.03       40.98     20.19 o 
   4   2   8      148.76      108.73     19.07 o 
   5   2   8        0.82      -15.35     15.35 o 
   6   2   8       34.07       45.42     19.09 o 
  -6   3   8       25.87       24.23     30.11 o 
  -5   3   8       41.92       68.73     39.58 o 
  -4   3   8      112.83      148.68     52.09 o 
  -3   3   8      451.77      421.40     25.35 o 
  -2   3   8     1722.06     1756.18     47.76 o 
  -1   3   8        3.97       -1.20      5.53 o 
   0   3   8      770.44      799.70     75.51 o 
   1   3   8       52.19       57.25     12.26 o 
   2   3   8       23.93       17.47      6.77 o 
   3   3   8       55.15       29.50      8.14 o 
   4   3   8        8.15       13.56     23.47 o 
   5   3   8      288.06      223.74     42.82 o 
   6   3   8        5.12       -4.69      4.69 o 
  -6   4   8        8.81       56.42     48.67 o 
  -5   4   8      148.88      228.27     68.10 o 
  -4   4   8      240.87      367.65     81.06 o 
  -3   4   8       36.95       25.22      9.48 o 
  -2   4   8      576.77      591.56     43.77 o 
  -1   4   8       98.65       97.54     20.53 o 
   0   4   8      522.80      633.45     77.00 o 
   1   4   8      986.47     1014.98     61.38 o 
   2   4   8      889.08      903.08    106.41 o 
   3   4   8        0.08       -3.40      5.05 o 
   4   4   8       39.65       24.34     20.07 o 
   5   4   8       38.30       43.68     31.64 o 
   6   4   8       67.09       84.26     27.67 o 
  -5   5   8        4.01       73.10     41.78 o 
  -4   5   8      190.63      213.61     46.98 o 
  -3   5   8     1133.56     1052.45     93.73 o 
  -2   5   8       80.81      102.49     26.76 o 
  -1   5   8       76.69       63.93     23.30 o 
   0   5   8        3.18        1.72     16.68 o 
   1   5   8     1239.96     1353.38    134.30 o 
   2   5   8        2.33        4.02      9.86 o 
   3   5   8      286.31      301.82     72.04 o 
   4   5   8      281.36      327.13     79.41 o 
   5   5   8       22.58       21.56     22.38 o 
  -5   6   8       16.04        4.88     17.60 o 
  -4   6   8      199.42      160.18     41.95 o 
  -3   6   8        0.08        5.35     10.24 o 
  -2   6   8      360.98      400.55     52.84 o 
  -1   6   8        0.54        5.89     11.67 o 
   0   6   8      468.90      523.74     45.94 o 
   1   6   8        0.43      -20.79     20.79 o 
   2   6   8       21.95       63.14     75.57 o 
   3   6   8       11.43       42.10     29.62 o 
   4   6   8      228.84      199.61     62.28 o 
   5   6   8        0.11       29.93     28.52 o 
  -4   7   8       10.93       24.18     20.66 o 
  -3   7   8      107.99      133.87     56.28 o 
  -2   7   8       16.54       25.32     12.41 o 
  -1   7   8       57.11       70.68     21.15 o 
   0   7   8        1.78       -0.98     18.66 o 
   1   7   8       88.84       99.43     65.22 o 
   2   7   8        2.50      -21.65     26.51 o 
   3   7   8      336.49      348.46     86.06 o 
   4   7   8       14.48      -19.30     24.43 o 
  -3   8   8        0.11        4.73     16.76 o 
  -2   8   8        8.08       40.62     24.03 o 
  -1   8   8       30.96        9.78      9.48 o 
   0   8   8        2.86       11.80     17.77 o 
   1   8   8       69.79       56.27     55.81 o 
   2   8   8       98.91      137.74     56.19 o 
   3   8   8        2.98       -7.25      7.25 o 
   0   9   8        0.44        0.81     21.24 o 
   1   9   8       18.20       24.93     27.45 o 
  -2  -8   9       34.59       35.19     24.85 o 
  -1  -8   9      142.98      108.31     26.84 o 
   0  -8   9      119.67      117.79     30.09 o 
   1  -8   9        0.11       22.85     29.59 o 
   2  -8   9       53.11       46.06     21.74 o 
  -4  -7   9        5.72       27.29     37.66 o 
  -3  -7   9        2.33       -1.94     18.71 o 
  -2  -7   9        1.42       12.72     16.32 o 
  -1  -7   9        1.34       -6.29      9.44 o 
   0  -7   9       25.66       48.33     17.10 o 
   1  -7   9      104.62      156.56     39.87 o 
   2  -7   9        4.16       11.21     16.73 o 
   3  -7   9      279.62      292.12     83.23 o 
   4  -7   9       28.20       16.46     28.26 o 
  -4  -6   9       12.73       -2.51     22.11 o 
  -3  -6   9      148.21      138.44     34.55 o 
  -2  -6   9      110.29      106.78     26.43 o 
  -1  -6   9       79.95       75.30     20.52 o 
   0  -6   9       14.75       10.76      7.10 o 
   1  -6   9       62.99       91.27     21.80 o 
   2  -6   9       34.36       50.12     21.05 o 
   3  -6   9       56.55       56.09     28.71 o 
   4  -6   9      393.39      385.80     94.07 o 
   5  -6   9       11.96       -3.64     11.82 o 
  -5  -5   9        0.65       19.46     15.53 o 
  -4  -5   9        7.53        3.77     10.20 o 
  -3  -5   9       16.45       65.11     30.93 o 
  -2  -5   9       84.53       59.17     18.12 o 
  -1  -5   9       29.99       43.37     18.44 o 
   0  -5   9        1.83       -7.99      7.99 o 
   1  -5   9       16.88       21.24     13.31 o 
   2  -5   9      229.30      244.24     35.22 o 
   3  -5   9     1115.08     1242.38    153.82 o 
   4  -5   9        9.82        2.18     25.63 o 
   5  -5   9      214.27      171.54     64.28 o 
  -6  -4   9       62.77       97.76     47.66 o 
  -5  -4   9       23.85       49.43     24.45 o 
  -4  -4   9       88.78      125.66     31.87 o 
  -3  -4   9       31.15       60.86     31.67 o 
  -2  -4   9        0.88        1.19      6.63 o 
  -1  -4   9       83.74       95.36     20.64 o 
   0  -4   9       71.68       75.01     15.78 o 
   1  -4   9      425.53      435.12     31.02 o 
   2  -4   9      308.61      293.53     26.47 o 
   3  -4   9      319.06      289.67     66.05 o 
   4  -4   9      378.72      404.19     97.42 o 
   5  -4   9       64.24      102.21     36.90 o 
   6  -4   9        6.42       13.83     27.17 o 
  -6  -3   9       30.33       68.13     31.27 o 
  -5  -3   9       79.02      102.82     32.57 o 
  -4  -3   9      160.12      171.74     33.98 o 
  -3  -3   9       17.05       10.01     16.96 o 
  -2  -3   9      556.43      528.38     72.29 o 
  -1  -3   9       19.72       28.34     16.45 o 
   0  -3   9        1.47        0.86      5.06 o 
   1  -3   9     1301.52     1327.88     41.68 o 
   2  -3   9      674.93      663.97     33.31 o 
   3  -3   9      182.91      184.29     34.58 o 
   4  -3   9       20.71       21.02     13.43 o 
   5  -3   9      208.03      196.26     48.10 o 
   6  -3   9      234.26      230.57     49.82 o 
  -6  -2   9       13.63      -16.87     27.29 o 
  -5  -2   9        2.47       -2.97     26.09 o 
  -4  -2   9      244.96      275.50     41.10 o 
  -3  -2   9       58.79       72.45     19.83 o 
  -2  -2   9      513.31      525.06     36.39 o 
  -1  -2   9      273.46      283.89     30.54 o 
   0  -2   9     1532.48     1527.70     44.07 o 
   1  -2   9      143.89      142.53     12.21 o 
   2  -2   9     2364.95     2232.59     54.55 o 
   3  -2   9      237.73      229.07     20.46 o 
   4  -2   9       87.75      106.88     17.62 o 
   5  -2   9      232.49      215.61     50.62 o 
   6  -2   9       76.54       82.53     36.51 o 
  -6  -1   9      110.24      120.59     54.00 o 
  -5  -1   9      573.70      699.46    115.52 o 
  -4  -1   9      150.36      162.69     15.55 o 
  -3  -1   9        4.29        2.56      6.85 o 
  -2  -1   9      169.15      160.05     16.73 o 
  -1  -1   9      649.13      625.51     31.59 o 
   0  -1   9      324.01      275.69     15.04 o 
   1  -1   9      101.08       83.76     12.58 o 
   2  -1   9      217.13      223.56     15.98 o 
   3  -1   9        5.13        4.35      5.01 o 
   4  -1   9        1.19        0.99     12.32 o 
   5  -1   9        0.05       21.46     22.72 o 
   6  -1   9        4.14        7.82     26.63 o 
  -6   0   9       11.97       78.34     53.18 o 
  -5   0   9      103.31      162.15     55.50 o 
  -4   0   9      414.12      491.29     86.76 o 
  -3   0   9      321.42      324.26     18.96 o 
  -2   0   9      361.34      396.54     19.73 o 
  -1   0   9        3.04        7.57      8.92 o 
   0   0   9      862.31      891.82     28.90 o 
   1   0   9        8.59       13.42      3.80 o 
   2   0   9       78.44       77.93      9.24 o 
   3   0   9       59.13       54.09      9.42 o 
   4   0   9      136.85      135.12     23.90 o 
   5   0   9        1.00       -8.85     40.12 o 
   6   0   9        2.29       -2.92     17.47 o 
   7   0   9        7.10       13.76     19.02 o 
  -6   1   9       38.45       32.99     15.92 o 
  -5   1   9      156.71      225.23     67.51 o 
  -4   1   9       98.07      165.47     57.68 o 
  -3   1   9      257.91      260.22     47.95 o 
  -2   1   9      327.39      355.95     19.02 o 
  -1   1   9      141.85      162.44     13.42 o 
   0   1   9       11.16        9.23      5.37 o 
   1   1   9       13.96       16.99      6.59 o 
   2   1   9        8.40        3.57      2.92 o 
   3   1   9      204.34      238.95     20.04 o 
   4   1   9        3.38        9.06      6.26 o 
   5   1   9       16.97       28.48     16.39 o 
   6   1   9        2.01      -15.94     16.65 o 
   7   1   9        4.93        6.30      8.69 o 
  -6   2   9       99.71       80.68     41.54 o 
  -5   2   9       21.64        4.03      5.15 o 
  -4   2   9        0.09        8.77     19.83 o 
  -3   2   9        0.50       -3.30      7.74 o 
  -2   2   9      327.27      325.75     27.99 o 
  -1   2   9     1271.37     1272.20     42.41 o 
   0   2   9      267.09      264.26     19.10 o 
   1   2   9      455.52      443.08     21.38 o 
   2   2   9      405.96      390.33     31.13 o 
   3   2   9       50.72       57.28     19.27 o 
   4   2   9       16.46       15.41      6.46 o 
   5   2   9      193.09      214.16     37.84 o 
   6   2   9       79.96      105.37     28.97 o 
  -6   3   9      107.28      121.63     52.50 o 
  -5   3   9       16.34       -5.13     15.73 o 
  -4   3   9      641.86      679.02    103.65 o 
  -3   3   9      138.05      154.93     21.14 o 
  -2   3   9        4.25        7.38      3.53 o 
  -1   3   9        1.59       -9.02      9.02 o 
   0   3   9      427.04      500.50     59.70 o 
   1   3   9      333.48      358.81     49.88 o 
   2   3   9       39.25       25.79      7.55 o 
   3   3   9        1.10      -11.39     28.36 o 
   4   3   9       32.99       15.91     14.20 o 
   5   3   9       13.19       40.65     31.90 o 
   6   3   9        9.21        5.44      9.60 o 
  -6   4   9      400.08      436.12    103.89 o 
  -5   4   9       91.47       67.03     39.91 o 
  -4   4   9      591.14      687.11    110.80 o 
  -3   4   9      142.04      190.62     31.03 o 
  -2   4   9       28.09        8.89      9.94 o 
  -1   4   9       36.19       28.62     15.40 o 
   0   4   9      266.52      308.05     53.94 o 
   1   4   9        8.05        6.37      6.95 o 
   2   4   9      122.10      112.88     36.15 o 
   3   4   9      366.35      327.10     29.99 o 
   4   4   9      110.53       81.99     36.39 o 
   5   4   9       36.26       47.02     39.80 o 
   6   4   9        7.59        8.76     12.02 o 
  -5   5   9        4.88       91.07     50.17 o 
  -4   5   9        1.37       17.85     15.45 o 
  -3   5   9      246.20      340.62     42.23 o 
  -2   5   9       74.24       62.62     31.08 o 
  -1   5   9      207.86      213.49     34.34 o 
   0   5   9        0.32        0.66      4.91 o 
   1   5   9     1437.01     1565.46    142.57 o 
   2   5   9       50.58       56.68     32.56 o 
   3   5   9      287.58      361.14     81.58 o 
   4   5   9       37.48       55.01     39.13 o 
   5   5   9      172.59      225.08     74.58 o 
  -5   6   9        1.26        4.63     14.02 o 
  -4   6   9      174.11      165.82     42.05 o 
  -3   6   9       16.89       39.08     23.77 o 
  -2   6   9       12.91       33.05     24.17 o 
  -1   6   9      105.30      103.40     21.90 o 
   0   6   9      621.37      652.19     51.19 o 
   1   6   9       34.89       35.00     20.66 o 
   2   6   9     1392.18     1458.35    156.86 o 
   3   6   9      255.39      277.60     72.19 o 
   4   6   9       64.33       53.68     41.14 o 
   5   6   9        5.49       -0.19     13.78 o 
  -4   7   9      143.66      100.14     59.27 o 
  -3   7   9       23.86       45.43     43.17 o 
  -2   7   9        9.57       24.91     13.97 o 
  -1   7   9        7.88        6.16     11.64 o 
   0   7   9        0.02      -20.19     24.87 o 
   1   7   9       43.36       63.06     34.70 o 
   2   7   9      111.00      103.27     41.48 o 
   3   7   9       43.17       76.17     48.20 o 
   4   7   9       20.24       13.93     11.33 o 
  -3   8   9        7.81       22.40     17.00 o 
  -2   8   9        6.27       11.41     13.09 o 
  -1   8   9       16.80       -3.06     21.76 o 
   0   8   9        0.43      -12.38     12.90 o 
   1   8   9      211.73      203.55     61.38 o 
   2   8   9       38.58       47.54     35.30 o 
   3   8   9       15.55        0.59     26.86 o 
   0   9   9       31.35       28.01     30.44 o 
  -2  -8  10      108.11      108.40     33.34 o 
  -1  -8  10       11.84       18.45     12.98 o 
   0  -8  10      255.39      296.62     44.99 o 
   1  -8  10        2.34       24.59     23.67 o 
   2  -8  10        0.03       -0.32     24.40 o 
  -3  -7  10       33.74       25.27     29.62 o 
  -2  -7  10       12.22        1.89      8.39 o 
  -1  -7  10        0.16        2.75     10.87 o 
   0  -7  10        0.66        7.04     13.46 o 
   1  -7  10       12.67       51.96     23.98 o 
   2  -7  10      111.87      117.65     34.68 o 
   3  -7  10      626.96      544.90    102.66 o 
   4  -7  10        3.77       -4.37     18.16 o 
  -4  -6  10        4.19      -10.41     10.41 o 
  -3  -6  10      123.60      140.03     36.02 o 
  -2  -6  10       40.68       35.33     14.95 o 
  -1  -6  10        1.05       -0.18     18.78 o 
   0  -6  10       24.05       49.35     18.23 o 
   1  -6  10      109.40      111.36     23.24 o 
   2  -6  10      227.99      228.39     36.17 o 
   3  -6  10        1.16       -3.31     16.63 o 
   4  -6  10       71.14      172.08     78.99 o 
   5  -6  10        4.60       -2.94     10.39 o 
  -5  -5  10       13.86        5.49     25.24 o 
  -4  -5  10       59.41       52.91     19.90 o 
  -3  -5  10      733.93      716.76     70.90 o 
  -2  -5  10       32.62       47.05     18.17 o 
  -1  -5  10       81.07      125.71     28.79 o 
   0  -5  10      124.14      136.30     29.88 o 
   1  -5  10       20.29       23.16     11.13 o 
   2  -5  10      103.74      100.01     21.95 o 
   3  -5  10     1157.39     1132.05    145.48 o 
   4  -5  10       16.61       -5.90     19.00 o 
   5  -5  10       69.73      119.24     62.28 o 
  -6  -4  10        4.73        1.64     31.04 o 
  -5  -4  10      198.95      192.37     41.10 o 
  -4  -4  10      405.95      421.14     57.90 o 
  -3  -4  10        0.05        1.59     24.26 o 
  -2  -4  10      193.93      191.38     31.59 o 
  -1  -4  10        7.57        0.89      7.83 o 
   0  -4  10      109.67      133.58     21.03 o 
   1  -4  10      511.10      521.37     33.86 o 
   2  -4  10      374.71      376.90     33.26 o 
   3  -4  10      444.94      391.59     50.09 o 
   4  -4  10      443.25      437.52     54.50 o 
   5  -4  10       98.53      117.34     35.05 o 
   6  -4  10       19.73       96.44     95.60 o 
  -6  -3  10      141.81      125.49     45.99 o 
  -5  -3  10      328.77      386.47     56.12 o 
  -4  -3  10      111.26      130.15     31.67 o 
  -3  -3  10       26.08       35.56     10.05 o 
  -2  -3  10       86.99       68.89     14.58 o 
  -1  -3  10      354.83      409.14     64.30 o 
   0  -3  10        5.21       17.66      9.51 o 
   1  -3  10      650.92      665.98     29.55 o 
   2  -3  10        0.37       11.36      7.72 o 
   3  -3  10      412.79      443.06     32.06 o 
   4  -3  10        2.56        8.93      7.99 o 
   5  -3  10        8.38       26.17     24.59 o 
   6  -3  10       20.48       76.22     46.04 o 
  -6  -2  10       25.98       38.10     22.29 o 
  -5  -2  10        7.64        6.44     12.13 o 
  -4  -2  10      643.36      625.44     57.82 o 
  -3  -2  10      243.41      246.78     34.11 o 
  -2  -2  10      279.33      259.09     32.12 o 
  -1  -2  10      834.89      904.21     44.61 o 
   0  -2  10        0.09       10.25      6.67 o 
   1  -2  10      588.45      551.10     39.39 o 
   2  -2  10      779.18      739.05     30.54 o 
   3  -2  10      603.64      539.93     28.87 o 
   4  -2  10      134.25      110.70     26.81 o 
   5  -2  10      102.76       88.83     35.62 o 
   6  -2  10        1.50        5.99     19.17 o 
  -6  -1  10        1.49       38.56     37.94 o 
  -5  -1  10     1573.06     1863.72    189.04 o 
  -4  -1  10      395.34      427.51     25.30 o 
  -3  -1  10      421.70      387.85     24.73 o 
  -2  -1  10       96.87       99.71     13.27 o 
  -1  -1  10       47.58       28.99     11.51 o 
   0  -1  10        0.10        3.14      2.82 o 
   1  -1  10      689.31      686.18     32.88 o 
   2  -1  10       83.11       86.55     10.10 o 
   3  -1  10        3.42        3.51      5.50 o 
   4  -1  10       40.81       37.01     12.18 o 
   5  -1  10        4.31       20.13     24.30 o 
   6  -1  10       50.15       61.19     33.37 o 
  -6   0  10       66.55      138.07     62.83 o 
  -5   0  10        4.07       41.81     32.86 o 
  -4   0  10      160.08       97.82     29.24 o 
  -3   0  10      163.30      167.67     18.60 o 
  -2   0  10       32.21       39.68      6.78 o 
  -1   0  10       37.06       38.48      6.52 o 
   0   0  10       10.58       48.84     17.50 o 
   1   0  10       77.30       80.57     11.05 o 
   2   0  10     3590.66     3534.53     70.34 o 
   3   0  10       79.80       79.21     10.24 o 
   4   0  10      215.93      240.70     31.22 o 
   5   0  10       22.76       -5.79     24.58 o 
   6   0  10       35.63       15.44     18.49 o 
   7   0  10        0.00       57.31     38.05 o 
  -6   1  10       98.27       38.91     28.40 o 
  -5   1  10      231.70      248.72     74.22 o 
  -4   1  10       37.11       18.90     32.38 o 
  -3   1  10       71.46       36.85     14.51 o 
  -2   1  10      106.44      105.27     10.71 o 
  -1   1  10     2409.48     2338.67     49.13 o 
   0   1  10       97.91       82.81     20.30 o 
   1   1  10      371.80      395.99     26.99 o 
   2   1  10      335.47      353.84     19.77 o 
   3   1  10       36.84       38.02      6.54 o 
   4   1  10       82.47       87.16     12.47 o 
   5   1  10       32.37       33.24     18.31 o 
   6   1  10       10.19        0.52     26.76 o 
  -6   2  10        0.99       13.28     27.69 o 
  -5   2  10       20.50       31.38     24.79 o 
  -4   2  10      298.58      276.78     65.25 o 
  -3   2  10      318.78      347.27     32.86 o 
  -2   2  10      518.16      528.27     30.75 o 
  -1   2  10      164.38      167.41     13.92 o 
   0   2  10       81.05       89.32     11.29 o 
   1   2  10       33.28       32.62      6.08 o 
   2   2  10       27.74       26.14      9.49 o 
   3   2  10      496.51      505.26     44.44 o 
   4   2  10        0.75        8.34     14.56 o 
   5   2  10      106.43      106.08     26.99 o 
   6   2  10       56.81       59.88     20.60 o 
  -6   3  10      100.93      147.26     60.46 o 
  -5   3  10        8.40       21.89     28.30 o 
  -4   3  10       71.42      163.18     58.95 o 
  -3   3  10      518.29      554.32     42.95 o 
  -2   3  10      515.41      562.28     29.86 o 
  -1   3  10      145.40      138.50     15.62 o 
   0   3  10      396.18      424.81     55.83 o 
   1   3  10        0.02       -2.21      7.03 o 
   2   3  10      845.99      858.13     92.45 o 
   3   3  10      346.61      324.90     32.58 o 
   4   3  10      128.73       93.15     27.74 o 
   5   3  10      136.83      137.17     44.65 o 
   6   3  10      114.37      102.83     29.96 o 
  -6   4  10      157.64      227.01     78.64 o 
  -5   4  10        8.21        6.41     26.98 o 
  -4   4  10      432.42      518.80     96.97 o 
  -3   4  10       52.71      102.85     30.79 o 
  -2   4  10      981.22     1044.62     58.79 o 
  -1   4  10      649.72      658.45     74.45 o 
   0   4  10     4771.28     5319.73    228.96 o 
   1   4  10      117.80      116.55     21.25 o 
   2   4  10     1200.18     1144.30     76.06 o 
   3   4  10      172.69      138.60     16.03 o 
   4   4  10      164.11      171.81     27.68 o 
   5   4  10      150.67      170.92     60.38 o 
   6   4  10        1.05       -0.36     22.96 o 
  -5   5  10        3.50       95.84     50.08 o 
  -4   5  10       15.04       33.35     17.04 o 
  -3   5  10      621.86      608.43     50.44 o 
  -2   5  10      193.13      164.77     35.08 o 
  -1   5  10      592.50      608.45     60.57 o 
   0   5  10       29.24       20.89     12.27 o 
   1   5  10      127.61      106.15     38.00 o 
   2   5  10      285.64      288.90     32.59 o 
   3   5  10      502.24      546.75     97.93 o 
   4   5  10       35.60       45.96     31.17 o 
   5   5  10       36.54       74.88     42.96 o 
  -5   6  10       24.06       51.66     47.73 o 
  -4   6  10      168.69      108.09     54.78 o 
  -3   6  10        9.28        4.97     17.73 o 
  -2   6  10      256.91      344.10     51.06 o 
  -1   6  10       38.83       25.93     21.43 o 
   0   6  10      512.16      566.07     46.43 o 
   1   6  10      616.49      658.07    100.58 o 
   2   6  10       50.03      135.18     70.03 o 
   3   6  10       36.90       38.47     27.47 o 
   4   6  10      160.21      175.40     60.46 o 
   5   6  10        9.08        9.15     15.50 o 
  -4   7  10        8.18       18.16     25.76 o 
  -3   7  10        6.03       97.10     59.01 o 
  -2   7  10        3.43      -10.78     22.95 o 
  -1   7  10       17.06       30.42     13.04 o 
   0   7  10      167.93      169.47     55.36 o 
   1   7  10        1.62      -31.85     31.85 o 
   2   7  10       52.90       43.61     36.46 o 
   3   7  10       53.22       79.55     43.48 o 
   4   7  10       82.01       54.35     33.05 o 
  -3   8  10        0.27       29.92     34.76 o 
  -2   8  10       78.31       63.72     24.58 o 
  -1   8  10        3.68       -2.61     14.48 o 
   0   8  10       85.81       65.62     42.40 o 
   1   8  10       71.85       96.83     48.51 o 
   2   8  10        8.80       27.86     27.94 o 
   3   8  10        1.41       22.45     37.14 o 
   0   9  10      140.98      113.69     36.22 o 
  -2  -8  11        0.00       -2.59      9.05 o 
  -1  -8  11       11.37       17.60     12.06 o 
   0  -8  11       13.70       31.36     18.96 o 
   1  -8  11       58.40       49.95     18.55 o 
   2  -8  11      131.57      138.20     41.17 o 
  -3  -7  11       88.20       72.42     35.41 o 
  -2  -7  11        0.05      -11.87     13.07 o 
  -1  -7  11      123.18      109.94     24.38 o 
   0  -7  11       94.96      103.31     24.06 o 
   1  -7  11        0.11        1.31     19.83 o 
   2  -7  11       76.45       80.27     24.54 o 
   3  -7  11        8.21      103.95     63.06 o 
   4  -7  11       34.83       -3.26     28.43 o 
  -4  -6  11       26.25       11.72      6.90 o 
  -3  -6  11       82.01       84.71     28.60 o 
  -2  -6  11       13.74        2.63     10.23 o 
  -1  -6  11       14.27        0.42      8.99 o 
   0  -6  11      177.03      195.93     30.78 o 
   1  -6  11       42.16       56.04     21.58 o 
   2  -6  11      236.83      221.63     36.26 o 
   3  -6  11        0.01      -15.23     15.23 o 
   4  -6  11       61.13       70.66     44.68 o 
  -5  -5  11       18.52       19.39     15.24 o 
  -4  -5  11        1.95        8.38     12.13 o 
  -3  -5  11       13.52       17.06     17.10 o 
  -2  -5  11       32.45       42.85     18.80 o 
  -1  -5  11        1.42       24.45     20.44 o 
   0  -5  11      138.97      142.42     25.31 o 
   1  -5  11      172.35      161.32     25.89 o 
   2  -5  11      106.97      102.21     20.15 o 
   3  -5  11        1.96       51.00     66.70 o 
   4  -5  11        3.42        2.53     13.33 o 
   5  -5  11       14.74      -15.22     24.73 o 
  -5  -4  11       41.74       61.84     25.64 o 
  -4  -4  11       27.44       -1.44     12.06 o 
  -3  -4  11      160.71      162.56     33.80 o 
  -2  -4  11       29.27       44.68     24.12 o 
  -1  -4  11       13.13       12.93     12.34 o 
   0  -4  11      739.89      786.22     60.64 o 
   1  -4  11      176.33      196.40     21.07 o 
   2  -4  11       46.87       43.68     14.54 o 
   3  -4  11        0.52        3.20     22.21 o 
   4  -4  11      115.90      104.73     24.63 o 
   5  -4  11       10.48      -10.45     26.61 o 
   6  -4  11      397.14      490.24    115.60 o 
  -6  -3  11       56.37       25.48     21.90 o 
  -5  -3  11      554.70      591.44     65.42 o 
  -4  -3  11      328.97      315.56     46.68 o 
  -3  -3  11      145.78      114.15     25.36 o 
  -2  -3  11      318.22      295.81     38.02 o 
  -1  -3  11     1493.84     1553.55    121.24 o 
   0  -3  11       52.46       68.21     15.38 o 
   1  -3  11     1169.58     1187.92     39.00 o 
   2  -3  11      429.64      408.37     31.75 o 
   3  -3  11      361.86      364.91     28.88 o 
   4  -3  11       55.17       48.10     14.34 o 
   5  -3  11        1.72        3.01     10.53 o 
   6  -3  11      207.62      255.18     90.49 o 
  -6  -2  11      391.42      529.15    110.76 o 
  -5  -2  11      654.09      718.37    118.45 o 
  -4  -2  11       42.02       12.64     22.79 o 
  -3  -2  11       71.04       73.59     19.55 o 
  -2  -2  11      433.34      397.52     41.52 o 
  -1  -2  11      150.85      144.59     29.65 o 
   0  -2  11        6.68        7.64      2.94 o 
   1  -2  11      863.61      894.14     45.47 o 
   2  -2  11      210.70      201.46     15.26 o 
   3  -2  11        3.02        3.91      4.44 o 
   4  -2  11        1.90        1.78     11.88 o 
   5  -2  11       20.16        6.92     19.21 o 
   6  -2  11       61.80       54.69     30.34 o 
  -6  -1  11       11.40       49.27     43.37 o 
  -5  -1  11     1400.42     1609.19    176.61 o 
  -4  -1  11       38.74       45.61     10.79 o 
  -3  -1  11      224.59      249.69     19.64 o 
  -2  -1  11      139.27      139.16     15.84 o 
  -1  -1  11     1170.22     1136.80     44.90 o 
   0  -1  11       51.76       52.58      6.19 o 
   1  -1  11     7642.12     7949.29    115.27 o 
   2  -1  11      548.45      575.77     25.81 o 
   3  -1  11      385.69      429.42     29.07 o 
   4  -1  11       57.30       55.10     13.29 o 
   5  -1  11      424.75      456.49     43.24 o 
   6  -1  11      106.33      136.96     49.00 o 
  -6   0  11      409.61      532.60    112.42 o 
  -5   0  11        0.47       28.69     26.99 o 
  -4   0  11        6.76       15.39     17.49 o 
  -3   0  11        5.90        3.84      2.10 o 
  -2   0  11        0.61        5.00      5.11 o 
  -1   0  11      146.50      131.45     10.30 o 
   0   0  11       51.96       77.05     26.23 o 
   1   0  11      136.90      134.72     13.27 o 
   2   0  11      429.34      462.96     38.54 o 
   3   0  11       71.69       75.58     10.40 o 
   4   0  11       95.71      110.09     16.46 o 
   5   0  11        3.08       -5.62      9.57 o 
   6   0  11        1.05        4.83     16.65 o 
  -6   1  11       40.32      -14.00     32.80 o 
  -5   1  11     1598.55     1661.35    172.83 o 
  -4   1  11       40.30      -32.02     35.83 o 
  -3   1  11      259.73      263.08     27.63 o 
  -2   1  11       37.59       35.98      5.57 o 
  -1   1  11     1477.58     1499.27     40.45 o 
   0   1  11       10.77       11.51      5.26 o 
   1   1  11      327.64      338.52     24.87 o 
   2   1  11      538.14      581.16     26.73 o 
   3   1  11       36.33       68.13     86.75 o 
   4   1  11       40.04       24.40      8.98 o 
   5   1  11       33.70       56.89     19.27 o 
   6   1  11       77.93       50.75     24.05 o 
  -6   2  11       17.77       44.21     32.88 o 
  -5   2  11      232.70      177.83     56.32 o 
  -4   2  11       42.25       63.83     35.36 o 
  -3   2  11      230.93      243.46     28.54 o 
  -2   2  11      400.83      465.26     45.81 o 
  -1   2  11      120.24      125.30     12.20 o 
   0   2  11      835.20      834.68     37.17 o 
   1   2  11     2466.69     2506.97     64.77 o 
   2   2  11       82.20       81.37     13.27 o 
   3   2  11       21.78       32.88     13.82 o 
   4   2  11       32.79       28.56     15.73 o 
   5   2  11       19.20       25.19     12.37 o 
   6   2  11       39.93       46.08     21.61 o 
  -6   3  11      182.08      198.18     73.02 o 
  -5   3  11      525.98      484.34     96.21 o 
  -4   3  11      482.35      473.75     90.45 o 
  -3   3  11      769.15      758.81     50.43 o 
  -2   3  11       71.59       71.86     28.01 o 
  -1   3  11       78.44      105.52     15.42 o 
   0   3  11       38.11       43.45     14.92 o 
   1   3  11       47.59       40.11      7.33 o 
   2   3  11      188.70      188.79     43.04 o 
   3   3  11       70.16       51.58     10.01 o 
   4   3  11      521.30      539.59     52.02 o 
   5   3  11       14.74       15.60     15.04 o 
   6   3  11       41.43       42.09     22.50 o 
  -6   4  11        0.37       -1.59     21.67 o 
  -5   4  11       28.80       61.05     50.89 o 
  -4   4  11      498.69      480.23     96.44 o 
  -3   4  11       25.56       50.19     13.60 o 
  -2   4  11      159.13      147.30     20.27 o 
  -1   4  11       26.12       31.93     17.44 o 
   0   4  11      924.25      970.31     99.48 o 
   1   4  11      417.42      438.09     40.67 o 
   2   4  11      183.56      162.87     23.62 o 
   3   4  11       21.02       21.78     18.34 o 
   4   4  11        6.82       20.35     21.37 o 
   5   4  11       23.36       30.08     29.36 o 
   6   4  11       97.66       83.83     29.37 o 
  -5   5  11       31.39       63.08     38.92 o 
  -4   5  11        1.47       28.47     21.87 o 
  -3   5  11      957.29      975.43     63.67 o 
  -2   5  11       75.44       82.86     24.97 o 
  -1   5  11        0.00      -26.48     26.48 o 
   0   5  11       10.50       14.33     15.49 o 
   1   5  11        1.14       -3.85      5.95 o 
   2   5  11       34.46       28.18     13.67 o 
   3   5  11      132.94      194.16     85.39 o 
   4   5  11      104.80       64.62     30.78 o 
   5   5  11      208.03      233.49     69.25 o 
  -4   6  11      247.05      220.42     49.80 o 
  -3   6  11       34.40       63.64     37.39 o 
  -2   6  11      398.17      333.37     50.54 o 
  -1   6  11        5.58       -1.56     16.07 o 
   0   6  11      379.45      396.39     38.51 o 
   1   6  11      116.75      126.21     45.41 o 
   2   6  11      196.43      194.52     60.76 o 
   3   6  11       10.20      -13.82     16.45 o 
   4   6  11       12.41       45.85     34.62 o 
   5   6  11        7.87       15.15     19.80 o 
  -4   7  11       29.98       31.09     23.25 o 
  -3   7  11     1098.03     1008.33    155.79 o 
  -2   7  11        4.73        0.16     19.40 o 
  -1   7  11      139.75      127.10     24.74 o 
   0   7  11       22.18       40.18     24.61 o 
   1   7  11        0.61      -24.10     33.36 o 
   2   7  11       16.08       18.05      4.56 o 
   3   7  11       20.23       47.48     40.21 o 
   4   7  11       57.79      118.60     61.01 o 
  -2   8  11        0.87       -3.79      6.49 o 
  -1   8  11      127.02      137.18     40.25 o 
   0   8  11       17.96        5.17      8.09 o 
   1   8  11       76.71      129.10     57.86 o 
   2   8  11        3.97        2.87     14.27 o 
   3   8  11       95.50       54.77     30.65 o 
  -2  -8  12       10.88        8.30     36.79 o 
  -1  -8  12        1.68       13.45     20.27 o 
   0  -8  12       28.34       16.88     12.20 o 
   1  -8  12       57.78       62.74     24.41 o 
   2  -8  12      130.47      182.82     46.97 o 
  -3  -7  12       72.79       69.38     26.10 o 
  -2  -7  12       52.59       56.60     23.56 o 
  -1  -7  12       35.00       22.71     16.67 o 
   0  -7  12        2.37       13.12     15.98 o 
   1  -7  12       11.11       12.64     10.97 o 
   2  -7  12        0.48       25.98     17.50 o 
   3  -7  12       18.98       10.14     19.75 o 
  -4  -6  12        0.90       -3.13     28.42 o 
  -3  -6  12       36.34       53.40     22.51 o 
  -2  -6  12        0.00        4.51     10.82 o 
  -1  -6  12        2.77        5.09     10.27 o 
   0  -6  12       22.21       31.51     15.27 o 
   1  -6  12       95.24       81.53     23.72 o 
   2  -6  12        1.09       21.70     15.16 o 
   3  -6  12      127.56       98.39     47.57 o 
   4  -6  12      160.49      105.63     45.75 o 
  -5  -5  12        2.27       11.74     25.79 o 
  -4  -5  12       31.34       33.07     13.32 o 
  -3  -5  12        1.33        2.21      6.33 o 
  -2  -5  12       37.91       23.46     17.80 o 
  -1  -5  12      325.34      355.05     51.56 o 
   0  -5  12        7.32       20.10     13.41 o 
   1  -5  12       20.78       23.25     13.28 o 
   2  -5  12      119.79      130.25     32.51 o 
   3  -5  12      138.13      136.04     37.42 o 
   4  -5  12       38.25       13.96     23.90 o 
   5  -5  12       49.74       67.01     39.40 o 
  -5  -4  12       49.26       63.42     24.10 o 
  -4  -4  12        7.75       14.14     11.60 o 
  -3  -4  12      262.58      237.88     40.17 o 
  -2  -4  12        5.77        7.15     18.13 o 
  -1  -4  12      143.57      167.27     30.60 o 
   0  -4  12      903.88      946.93     65.10 o 
   1  -4  12      114.86      142.82     17.37 o 
   2  -4  12        1.40        5.97     10.26 o 
   3  -4  12       52.71       35.25     21.09 o 
   4  -4  12      499.32      440.29     43.31 o 
   5  -4  12       10.14       38.86     29.04 o 
   6  -4  12        0.06      146.16     78.55 o 
  -6  -3  12       57.46       49.43     35.25 o 
  -5  -3  12      110.25       98.65     33.44 o 
  -4  -3  12      305.64      331.28     47.53 o 
  -3  -3  12        7.72        2.39      9.87 o 
  -2  -3  12       47.08       47.64     18.48 o 
  -1  -3  12       55.02       86.62     33.44 o 
   0  -3  12      255.16      245.92     27.83 o 
   1  -3  12      774.02      889.01     36.23 o 
   2  -3  12      584.34      597.87     37.33 o 
   3  -3  12      882.89      807.02     37.02 o 
   4  -3  12      273.72      277.01     33.19 o 
   5  -3  12       50.77       60.94     22.14 o 
   6  -3  12      115.26      248.62     91.87 o 
  -6  -2  12      151.55      172.90     66.15 o 
  -5  -2  12       13.83       20.11     27.33 o 
  -4  -2  12       80.43       57.56     34.96 o 
  -3  -2  12      619.63      629.50     55.52 o 
  -2  -2  12     3022.81     3043.16    112.18 o 
  -1  -2  12      234.94      239.39     36.97 o 
   0  -2  12      670.81      682.44     44.85 o 
   1  -2  12       28.19       34.71     10.33 o 
   2  -2  12      744.26      658.34     32.92 o 
   3  -2  12      392.78      365.85     27.29 o 
   4  -2  12      372.69      351.11     33.66 o 
   5  -2  12       57.19       55.27     18.64 o 
   6  -2  12       23.49       12.41     39.29 o 
  -6  -1  12       43.18      100.26     52.43 o 
  -5  -1  12       18.23      114.14     60.57 o 
  -4  -1  12      154.48      148.93     24.53 o 
  -3  -1  12       18.37       16.35      4.02 o 
  -2  -1  12      207.21      241.51     18.31 o 
  -1  -1  12      660.88      636.84     30.19 o 
   0  -1  12        5.08        5.11      3.00 o 
   1  -1  12      610.73      599.98     38.49 o 
   2  -1  12      241.15      260.35     19.36 o 
   3  -1  12      660.91      690.67     36.93 o 
   4  -1  12       42.26       40.83     11.69 o 
   5  -1  12        1.15       22.44     15.42 o 
   6  -1  12       12.28       51.46     26.82 o 
  -6   0  12      488.76      666.84    124.60 o 
  -5   0  12        2.00       44.27     36.79 o 
  -4   0  12      153.65      154.81     28.53 o 
  -3   0  12        0.21       -0.28      2.96 o 
  -2   0  12     3524.92     3561.88     66.21 o 
  -1   0  12       99.38      101.81      8.98 o 
   0   0  12     2828.13     2678.52     53.01 o 
   1   0  12       13.23       10.98      5.68 o 
   2   0  12     2043.18     2094.63     57.82 o 
   3   0  12       14.66       12.44      6.91 o 
   4   0  12       51.76       59.22     16.19 o 
   5   0  12       22.63       16.91      9.07 o 
   6   0  12       76.39       77.00     21.04 o 
  -6   1  12       15.19       -2.73     28.80 o 
  -5   1  12        1.49      102.10     59.46 o 
  -4   1  12       13.41      -42.85     42.85 o 
  -3   1  12       39.28       42.31     10.95 o 
  -2   1  12      713.90      748.52     30.55 o 
  -1   1  12     1470.95     1602.91     43.26 o 
   0   1  12       92.53       81.88     11.60 o 
   1   1  12      598.83      612.08     35.10 o 
   2   1  12        1.16       -5.19      6.07 o 
   3   1  12      176.89      155.17     25.29 o 
   4   1  12       72.98       60.45     10.16 o 
   5   1  12       90.35       84.57     24.14 o 
   6   1  12       37.60       27.13     14.20 o 
  -6   2  12      300.46      290.23     80.45 o 
  -5   2  12       24.24       45.21     36.53 o 
  -4   2  12       97.35      119.83     47.26 o 
  -3   2  12      171.99      175.61     22.37 o 
  -2   2  12     2655.48     2683.43     60.65 o 
  -1   2  12      253.57      304.97     22.27 o 
   0   2  12      328.53      330.01     28.17 o 
   1   2  12       59.95       67.16     10.98 o 
   2   2  12      121.52      103.29     17.34 o 
   3   2  12      678.74      670.70     43.51 o 
   4   2  12       26.01       18.02     10.84 o 
   5   2  12       70.55       77.50     21.16 o 
   6   2  12      119.65      107.00     30.00 o 
  -6   3  12        0.88       41.32     36.98 o 
  -5   3  12        9.50       41.74     40.83 o 
  -4   3  12        0.00       14.72     31.11 o 
  -3   3  12       11.93       30.69     20.82 o 
  -2   3  12       75.69       88.82     16.43 o 
  -1   3  12     1213.00     1379.20     74.24 o 
   0   3  12      207.72      217.95     38.25 o 
   1   3  12     1719.78     1648.43     98.37 o 
   2   3  12       69.46       44.46     19.23 o 
   3   3  12      111.25      103.11     17.92 o 
   4   3  12      145.14      147.58     29.02 o 
   5   3  12        7.13        7.06     13.86 o 
   6   3  12      256.09      301.78     54.51 o 
  -5   4  12        0.08       76.87     46.08 o 
  -4   4  12        2.40       41.18     25.53 o 
  -3   4  12      228.24      229.57     26.06 o 
  -2   4  12        0.01       -9.56     15.80 o 
  -1   4  12        1.19        1.84      5.59 o 
   0   4  12     1260.32     1321.22    117.47 o 
   1   4  12      278.41      283.99     32.83 o 
   2   4  12        9.74        7.75      5.45 o 
   3   4  12      796.83      792.92    106.65 o 
   4   4  12      617.29      630.56     98.29 o 
   5   4  12       52.74       62.32     30.95 o 
   6   4  12        0.09        2.85     20.31 o 
  -5   5  12       11.61       22.76     36.54 o 
  -4   5  12      116.34      108.43     33.98 o 
  -3   5  12      371.44      386.13     42.95 o 
  -2   5  12      162.42      175.80     33.41 o 
  -1   5  12       12.33        8.61      9.27 o 
   0   5  12       28.12       34.31     20.56 o 
   1   5  12        0.04        5.31     14.15 o 
   2   5  12      137.24      132.92     20.71 o 
   3   5  12     1030.02     1218.21    147.20 o 
   4   5  12        0.87       16.69     34.20 o 
   5   5  12       25.58       33.95     30.49 o 
  -4   6  12      511.32      407.85     68.30 o 
  -3   6  12      124.97       91.41     53.95 o 
  -2   6  12      124.33      164.83     37.58 o 
  -1   6  12      197.06      194.18     35.24 o 
   0   6  12       76.10       71.49     16.16 o 
   1   6  12       24.85       -1.54     15.51 o 
   2   6  12       40.15       50.55     34.04 o 
   3   6  12       54.52       29.72     28.62 o 
   4   6  12      155.74      211.92     67.80 o 
   5   6  12       50.45       88.70     47.87 o 
  -4   7  12      136.87      118.13     62.87 o 
  -3   7  12        5.83       68.08     56.04 o 
  -2   7  12       21.63       30.71     17.73 o 
  -1   7  12        1.86       -4.42     32.48 o 
   0   7  12       29.96        1.66     17.67 o 
   1   7  12       33.62       32.63     28.56 o 
   2   7  12        0.08      -24.53     24.53 o 
   3   7  12      579.14      632.30    117.82 o 
   4   7  12       10.90        2.13     26.50 o 
  -2   8  12        5.18        3.12      9.22 o 
  -1   8  12       89.22       79.98     28.33 o 
   0   8  12        5.54      -12.96     26.52 o 
   1   8  12       16.74        8.00     21.96 o 
   2   8  12      160.76      180.81     63.71 o 
   3   8  12        0.46       -5.83     20.16 o 
  -2  -8  13        0.07       -3.55     19.19 o 
  -1  -8  13       41.59       56.29     52.68 o 
   0  -8  13        6.60       14.56     12.16 o 
   1  -8  13       63.02      107.39     38.49 o 
   2  -8  13        0.00      -11.68     18.88 o 
  -3  -7  13        6.98       46.34     24.47 o 
  -2  -7  13       72.86       72.80     26.44 o 
  -1  -7  13       41.01       45.68     17.59 o 
   0  -7  13       10.67        2.58     11.19 o 
   1  -7  13       17.11       12.34     10.37 o 
   2  -7  13       98.97      121.31     29.82 o 
   3  -7  13        3.95       -1.70     19.06 o 
  -4  -6  13        0.30      -15.11     15.11 o 
  -3  -6  13       15.94        9.96     12.11 o 
  -2  -6  13      147.22      176.14     38.58 o 
  -1  -6  13       12.13       13.83      7.73 o 
   0  -6  13      212.64      224.07     38.19 o 
   1  -6  13       53.96       45.16     18.61 o 
   2  -6  13       15.04       14.86     10.64 o 
   3  -6  13        2.54       36.48     46.05 o 
   4  -6  13       21.06        6.58     12.35 o 
  -5  -5  13       20.52       30.87     15.12 o 
  -4  -5  13        0.73       11.31     12.34 o 
  -3  -5  13       10.44       15.42      4.44 o 
  -2  -5  13       13.73       19.56     14.28 o 
  -1  -5  13       21.55       16.14      4.40 o 
   0  -5  13       13.44       22.01     13.41 o 
   1  -5  13        2.31       13.20     11.26 o 
   2  -5  13        0.12        1.10      8.31 o 
   3  -5  13      202.98      170.66     42.41 o 
   4  -5  13       36.73       23.41     32.31 o 
   5  -5  13        0.17       19.91     28.71 o 
  -5  -4  13       33.21       50.09     20.85 o 
  -4  -4  13        0.12        0.71     17.01 o 
  -3  -4  13      188.20      170.74     35.53 o 
  -2  -4  13        1.41       -7.01     29.95 o 
  -1  -4  13       19.95       18.89      6.45 o 
   0  -4  13        2.91        9.83     13.19 o 
   1  -4  13      324.63      373.99     31.10 o 
   2  -4  13       64.76       96.58     17.66 o 
   3  -4  13       55.85       47.71     18.88 o 
   4  -4  13       52.49       53.59     16.26 o 
   5  -4  13       19.12       27.90     36.26 o 
   6  -4  13       56.37      105.50     59.70 o 
  -6  -3  13      120.64       83.37     43.59 o 
  -5  -3  13        8.54      -26.98     34.82 o 
  -4  -3  13      184.82      209.14     37.76 o 
  -3  -3  13       90.00       93.96     24.29 o 
  -2  -3  13      290.16      286.08     38.07 o 
  -1  -3  13       47.15       29.62      9.22 o 
   0  -3  13      171.14      167.27     23.64 o 
   1  -3  13      531.22      524.11     27.52 o 
   2  -3  13      385.18      345.16     27.72 o 
   3  -3  13      264.76      246.72     20.30 o 
   4  -3  13      479.00      450.28     40.84 o 
   5  -3  13       14.91       27.91     22.02 o 
   6  -3  13      277.12      259.52     91.53 o 
  -6  -2  13      273.09      277.33     83.62 o 
  -5  -2  13       58.21       39.35     16.74 o 
  -4  -2  13     1322.54     1397.84     67.92 o 
  -3  -2  13        0.32        3.61     21.66 o 
  -2  -2  13        3.58        8.32     19.30 o 
  -1  -2  13        0.21       13.03     12.25 o 
   0  -2  13      257.45      281.96     29.81 o 
   1  -2  13       68.89       89.06     16.88 o 
   2  -2  13     6098.52     6406.35    144.37 o 
   3  -2  13      179.74      177.62     19.19 o 
   4  -2  13      284.39      281.54     30.72 o 
   5  -2  13       77.52       73.19     21.91 o 
   6  -2  13       40.85       22.68     14.33 o 
  -6  -1  13        8.36       46.94     38.57 o 
  -5  -1  13      665.09      773.70    123.94 o 
  -4  -1  13       42.26       70.78     17.62 o 
  -3  -1  13      150.76      169.13     17.44 o 
  -2  -1  13       68.38       61.58      9.04 o 
  -1  -1  13      577.01      607.47     30.36 o 
   0  -1  13       12.09        3.11      4.41 o 
   1  -1  13     1245.24     1354.30     57.62 o 
   2  -1  13      773.86      825.64     33.30 o 
   3  -1  13      208.60      221.62     21.33 o 
   4  -1  13      190.15      201.65     25.55 o 
   5  -1  13      163.88      191.72     27.30 o 
   6  -1  13       71.15      103.02     35.38 o 
  -6   0  13      223.31      362.32    101.11 o 
  -5   0  13       54.51       84.65     43.52 o 
  -4   0  13     1538.19     1550.07    135.62 o 
  -3   0  13        1.55        0.00      2.67 o 
  -2   0  13     3846.32     4156.69     82.20 o 
  -1   0  13      202.93      220.26     14.24 o 
   0   0  13      227.35      338.00     25.64 o 
   1   0  13        0.23        1.83      2.60 o 
   2   0  13        1.59       -3.94      7.44 o 
   3   0  13       19.17       18.67      5.48 o 
   4   0  13      294.28      337.28     33.74 o 
   5   0  13        0.13       -5.76      8.39 o 
   6   0  13        0.91        4.96     14.61 o 
  -6   1  13       11.86        5.33     13.39 o 
  -5   1  13     1703.94     1686.87    182.95 o 
  -4   1  13       77.77       21.04     19.09 o 
  -3   1  13      146.25      153.45     23.20 o 
  -2   1  13      771.92      799.62     35.73 o 
  -1   1  13     3709.51     3924.61     69.03 o 
   0   1  13      102.27       68.64     10.91 o 
   1   1  13       40.26       28.08      9.22 o 
   2   1  13      367.83      392.64     26.44 o 
   3   1  13       19.77       18.68     11.34 o 
   4   1  13       28.23       24.46     13.84 o 
   5   1  13        6.68        8.80      3.08 o 
   6   1  13       15.99       26.45     11.09 o 
  -6   2  13       26.42       54.32     53.71 o 
  -5   2  13       99.01      105.88     49.10 o 
  -4   2  13      446.43      479.67     89.41 o 
  -3   2  13      113.40      124.13     19.56 o 
  -2   2  13      345.43      361.22     38.11 o 
  -1   2  13      125.47      134.02     17.18 o 
   0   2  13     3387.53     3378.29    110.43 o 
   1   2  13      156.12      159.09     18.35 o 
   2   2  13      687.81      726.11     42.09 o 
   3   2  13      297.67      267.36     27.94 o 
   4   2  13      712.39      688.96     62.58 o 
   5   2  13       52.42       77.83     19.11 o 
   6   2  13       31.16       26.49     10.89 o 
  -6   3  13       11.25       -4.23      7.90 o 
  -5   3  13      362.09      397.05     89.62 o 
  -4   3  13        0.00       66.17     41.09 o 
  -3   3  13        9.40       31.57     18.67 o 
  -2   3  13       30.46       35.18     10.38 o 
  -1   3  13      363.85      404.84     40.39 o 
   0   3  13        0.69      -16.86     17.70 o 
   1   3  13     1619.65     1578.00     57.10 o 
   2   3  13      653.34      553.74     81.77 o 
   3   3  13      989.64      964.84     58.49 o 
   4   3  13      165.37      201.25     32.25 o 
   5   3  13       23.54       26.81     15.33 o 
   6   3  13      156.60      181.28     41.21 o 
  -5   4  13       25.87       96.27     49.14 o 
  -4   4  13       10.47       91.84     35.50 o 
  -3   4  13        0.43        0.51      6.51 o 
  -2   4  13        2.53        0.29     10.06 o 
  -1   4  13        0.12       -6.40      6.40 o 
   0   4  13       16.22        9.03     17.25 o 
   1   4  13      115.28      107.60     36.70 o 
   2   4  13      126.42      131.98     17.90 o 
   3   4  13      310.23      307.18     71.38 o 
   4   4  13      110.94       88.79     41.77 o 
   5   4  13       11.54       30.15     22.88 o 
   6   4  13        1.30       -1.70     18.70 o 
  -5   5  13        0.00       18.02     29.88 o 
  -4   5  13       55.56      109.02     35.26 o 
  -3   5  13     1193.14     1139.93     68.47 o 
  -2   5  13       33.22       59.02     19.02 o 
  -1   5  13       56.84       61.44     26.97 o 
   0   5  13       15.10       38.68     21.41 o 
   1   5  13       52.49       59.14     34.80 o 
   2   5  13      201.16      192.58     26.85 o 
   3   5  13     2097.59     2235.03    199.61 o 
   4   5  13       75.01      103.27     39.74 o 
   5   5  13      125.34      157.74     55.87 o 
  -4   6  13        9.90       21.10     59.57 o 
  -3   6  13      469.15      412.95     62.74 o 
  -2   6  13        0.14       23.54     17.24 o 
  -1   6  13       29.37       11.07      6.53 o 
   0   6  13       14.56       17.07      7.35 o 
   1   6  13       44.14       55.88     30.39 o 
   2   6  13     1194.99     1138.30    146.75 o 
   3   6  13       10.69       14.30     36.30 o 
   4   6  13      148.83      151.25     64.77 o 
   5   6  13       23.00       45.73     37.57 o 
  -3   7  13       63.44       66.03     42.29 o 
  -2   7  13       30.72       47.01     24.18 o 
  -1   7  13        1.50        4.89     10.78 o 
   0   7  13        1.59       -2.25     13.33 o 
   1   7  13        7.50       20.47     14.99 o 
   2   7  13      103.94       97.67     44.60 o 
   3   7  13      248.55      280.82    101.89 o 
   4   7  13       26.02       54.46     43.27 o 
  -2   8  13        2.63        2.33      7.13 o 
  -1   8  13      144.72      152.31     40.25 o 
   0   8  13       40.58       39.22     28.08 o 
   1   8  13       37.31       18.62     11.84 o 
   2   8  13       86.60      137.29     67.84 o 
   3   8  13       27.32       -5.68     20.60 o 
  -1  -8  14        0.67       26.66     22.70 o 
   0  -8  14       11.17        4.38     29.40 o 
   1  -8  14       51.81       56.56     23.17 o 
   2  -8  14       24.73       29.66     21.10 o 
  -3  -7  14       73.26      104.77     35.27 o 
  -2  -7  14        0.00       -0.43     16.19 o 
  -1  -7  14        6.65       54.32     28.47 o 
   0  -7  14       83.88       93.22     28.18 o 
   1  -7  14       31.73       44.51     23.34 o 
   2  -7  14       27.64       38.49     18.63 o 
   3  -7  14      114.43      129.16     56.67 o 
  -4  -6  14       22.91        2.40     16.94 o 
  -3  -6  14        2.65       -1.19      6.74 o 
  -2  -6  14        0.03        2.28     10.94 o 
  -1  -6  14        0.00        5.47      7.63 o 
   0  -6  14       32.81       61.81     21.97 o 
   1  -6  14        0.30       -3.75      8.72 o 
   2  -6  14       17.88       51.29     25.81 o 
   3  -6  14      187.93      201.18     47.87 o 
   4  -6  14       66.96       48.67     25.36 o 
  -5  -5  14        4.05       23.07     20.96 o 
  -4  -5  14       63.72       45.48     17.45 o 
  -3  -5  14      225.87      221.19     33.37 o 
  -2  -5  14      144.01      149.04     37.39 o 
  -1  -5  14        2.26       11.50      6.73 o 
   0  -5  14        2.04       12.37     11.95 o 
   1  -5  14      133.02      142.53     22.17 o 
   2  -5  14       71.27       81.30     27.04 o 
   3  -5  14        0.21       -2.51      8.44 o 
   4  -5  14      102.66       69.49     36.86 o 
   5  -5  14        1.91       -7.99     19.51 o 
  -5  -4  14        1.20       -0.41     28.60 o 
  -4  -4  14      188.70      199.36     40.77 o 
  -3  -4  14       89.42       87.53     37.59 o 
  -2  -4  14       69.92       65.74     20.02 o 
  -1  -4  14        1.28       -9.12      9.39 o 
   0  -4  14       58.63       62.05     18.10 o 
   1  -4  14       37.76       61.45     12.45 o 
   2  -4  14       52.96       65.59     14.57 o 
   3  -4  14      189.75      180.83     38.18 o 
   4  -4  14        0.09       -2.87      9.76 o 
   5  -4  14      171.99      183.82     66.92 o 
  -6  -3  14       32.56        7.49     19.31 o 
  -5  -3  14       72.96       30.82     16.13 o 
  -4  -3  14        0.43       -3.64     21.47 o 
  -3  -3  14       12.66       35.04     18.18 o 
  -2  -3  14        0.68        5.80     20.06 o 
  -1  -3  14        1.22       -6.81      6.81 o 
   0  -3  14      105.50       86.11     16.69 o 
   1  -3  14     2014.82     2072.98     84.58 o 
   2  -3  14      156.71      142.33     16.19 o 
   3  -3  14      215.81      198.86     21.11 o 
   4  -3  14      147.91      152.21     24.57 o 
   5  -3  14      262.60      225.77     74.32 o 
   6  -3  14      133.42      194.46     77.94 o 
  -6  -2  14       69.42      142.21     61.41 o 
  -5  -2  14        3.39        4.06     23.91 o 
  -4  -2  14      656.09      702.08     61.84 o 
  -3  -2  14      350.42      301.52     57.21 o 
  -2  -2  14      573.04      565.17     71.55 o 
  -1  -2  14       17.97       24.05     10.50 o 
   0  -2  14        3.87       -4.50     10.30 o 
   1  -2  14      596.10      659.38     41.07 o 
   2  -2  14     3643.31     3631.59    112.10 o 
   3  -2  14      222.22      235.53     21.83 o 
   4  -2  14      305.88      277.09     30.19 o 
   5  -2  14      200.84      210.25     29.27 o 
   6  -2  14       13.68       48.89     38.65 o 
  -6  -1  14        3.15       31.38     31.67 o 
  -5  -1  14      970.76     1003.48    141.12 o 
  -4  -1  14        7.68       13.75     10.41 o 
  -3  -1  14      147.23      135.88     16.49 o 
  -2  -1  14      620.85      618.51     29.40 o 
  -1  -1  14     1927.43     2025.52     56.28 o 
   0  -1  14      654.04      651.70     28.31 o 
   1  -1  14      840.52      935.44     75.02 o 
   2  -1  14        6.01        5.26      4.99 o 
   3  -1  14       42.03       29.05      9.15 o 
   4  -1  14       63.43       72.04     15.97 o 
   5  -1  14      626.97      676.03     51.44 o 
   6  -1  14      183.88      179.85     42.43 o 
  -6   0  14      618.27      690.70    130.91 o 
  -5   0  14       54.06      108.00     56.48 o 
  -4   0  14     1040.22     1038.69    108.91 o 
  -3   0  14        0.77       10.17      6.40 o 
  -2   0  14     9179.40     9818.54    116.19 o 
  -1   0  14      350.67      374.06     19.37 o 
   0   0  14      326.51      332.61     20.16 o 
   1   0  14      194.97      181.08     20.68 o 
   2   0  14      377.81      363.78     37.11 o 
   3   0  14       10.56       10.57      5.98 o 
   4   0  14      773.73      833.16     53.62 o 
   5   0  14       21.96       19.56      9.77 o 
   6   0  14        0.02        6.28     21.68 o 
  -6   1  14        7.46       18.51     23.61 o 
  -5   1  14      666.93      694.93    117.93 o 
  -4   1  14       19.50      -20.16     26.48 o 
  -3   1  14        5.52       12.64     14.79 o 
  -2   1  14        5.75       20.41      7.42 o 
  -1   1  14      130.31      197.52     20.95 o 
   0   1  14      373.58      370.85     27.65 o 
   1   1  14       36.60       59.32     13.99 o 
   2   1  14       63.16       78.66     15.18 o 
   3   1  14        8.34        8.61      5.90 o 
   4   1  14       22.75       18.61     15.57 o 
   5   1  14      215.24      204.84     31.84 o 
   6   1  14       83.49       93.59     22.34 o 
  -6   2  14      462.28      495.40    105.64 o 
  -5   2  14      173.03      179.28     60.28 o 
  -4   2  14      474.07      479.24     88.84 o 
  -3   2  14      171.35      189.93     24.57 o 
  -2   2  14     1693.29     1719.53     61.85 o 
  -1   2  14      281.83      311.53     27.36 o 
   0   2  14     1014.36     1085.74     65.19 o 
   1   2  14      244.32      235.96     25.71 o 
   2   2  14      219.15      243.04     43.56 o 
   3   2  14      151.09      140.28     19.57 o 
   4   2  14        4.23       21.46     16.61 o 
   5   2  14       99.16      106.03     23.87 o 
   6   2  14        0.16        0.42     12.94 o 
  -6   3  14        3.69       38.66     38.64 o 
  -5   3  14       69.97       68.41     34.42 o 
  -4   3  14       49.78       81.35     44.43 o 
  -3   3  14      169.70      163.33     36.19 o 
  -2   3  14      103.61      116.55     18.75 o 
  -1   3  14      316.05      321.59     35.22 o 
   0   3  14       58.24       23.04     18.93 o 
   1   3  14       51.40       38.29      9.13 o 
   2   3  14        6.69        0.87     26.10 o 
   3   3  14       29.63       20.66     15.12 o 
   4   3  14       20.07        6.52     11.42 o 
   5   3  14        0.06       -8.74      8.74 o 
   6   3  14      260.26      342.21     59.70 o 
  -5   4  14      152.31      227.95     76.61 o 
  -4   4  14      240.50      284.84     54.07 o 
  -3   4  14       22.60       29.95     14.28 o 
  -2   4  14       31.57       19.00     12.49 o 
  -1   4  14       57.92       44.90     21.81 o 
   0   4  14       23.92       39.64     19.92 o 
   1   4  14       17.53       11.30      3.22 o 
   2   4  14      866.60      757.72     44.81 o 
   3   4  14       29.04       16.43     20.82 o 
   4   4  14        8.96      -15.10     22.34 o 
   5   4  14        2.36       18.21     22.20 o 
   6   4  14      250.33      288.52     57.06 o 
  -5   5  14       15.23       45.54     39.14 o 
  -4   5  14      107.33      106.95     32.41 o 
  -3   5  14       23.07       38.39     55.18 o 
  -2   5  14       97.97       84.56     31.80 o 
  -1   5  14       47.21       81.13     27.25 o 
   0   5  14        0.10       -4.00      4.00 o 
   1   5  14       14.85       26.46     27.71 o 
   2   5  14      141.90      140.61     22.90 o 
   3   5  14       47.92      125.47     60.02 o 
   4   5  14       29.51       17.89     18.55 o 
   5   5  14        5.58       28.91     28.86 o 
  -4   6  14       24.27        0.69     54.40 o 
  -3   6  14        5.36        8.04     59.95 o 
  -2   6  14       37.00       26.17     15.73 o 
  -1   6  14       49.57       28.55     27.35 o 
   0   6  14       31.88       31.06     13.34 o 
   1   6  14       48.52       31.44     22.36 o 
   2   6  14       33.67       45.23     45.24 o 
   3   6  14       42.00       52.81     36.35 o 
   4   6  14       61.01       93.70     65.16 o 
   5   6  14        9.46       46.96     35.65 o 
  -3   7  14       51.34       78.42     48.21 o 
  -2   7  14       13.79       -1.29     17.41 o 
  -1   7  14       82.25       52.49     12.25 o 
   0   7  14       11.35       -8.05     12.84 o 
   1   7  14       65.74       60.40     37.40 o 
   2   7  14       32.94       41.17     40.04 o 
   3   7  14      241.56      255.03     80.21 o 
   4   7  14        0.53      -10.18     13.17 o 
  -2   8  14       74.17       85.40     32.59 o 
  -1   8  14       82.79       99.00     34.02 o 
   0   8  14       16.16       29.42     30.76 o 
   1   8  14       21.50       19.71     44.94 o 
   2   8  14       37.56       47.67     34.90 o 
   3   8  14      117.10      124.86     59.61 o 
  -1  -8  15       24.24       17.12     23.17 o 
   0  -8  15       21.94       32.54     31.91 o 
   1  -8  15        8.50        8.46     15.66 o 
  -3  -7  15       55.14       64.63     24.46 o 
  -2  -7  15        0.12        5.77     15.74 o 
  -1  -7  15       34.46       68.16     35.83 o 
   0  -7  15        3.55       15.53     13.28 o 
   1  -7  15        0.22        8.75     11.09 o 
   2  -7  15      203.73      229.44     52.22 o 
   3  -7  15       14.55       15.54     23.53 o 
  -4  -6  15       35.31       57.48     25.26 o 
  -3  -6  15        7.16        0.60      7.26 o 
  -2  -6  15        0.04        0.99      9.17 o 
  -1  -6  15       24.67       14.71      9.36 o 
   0  -6  15       78.09       52.08     22.16 o 
   1  -6  15      159.41      165.43     35.87 o 
   2  -6  15        6.75       -1.86     11.24 o 
   3  -6  15       43.16       49.94     29.15 o 
   4  -6  15        0.31       -1.64     20.46 o 
  -5  -5  15        8.79       24.67     17.48 o 
  -4  -5  15       30.18       60.69     24.18 o 
  -3  -5  15        0.28        0.04     11.58 o 
  -2  -5  15      116.17      120.15     24.15 o 
  -1  -5  15       70.85       78.11     20.96 o 
   0  -5  15        5.49        5.19      8.51 o 
   1  -5  15       16.88       25.13      4.22 o 
   2  -5  15      220.81      256.96     45.62 o 
   3  -5  15        3.11        4.69     11.58 o 
   4  -5  15       55.19       30.76     14.95 o 
   5  -5  15       10.80      -20.85     27.85 o 
  -5  -4  15       11.16       -1.49     34.37 o 
  -4  -4  15       17.70       36.58     21.84 o 
  -3  -4  15      542.11      538.46     62.27 o 
  -2  -4  15       37.14       13.89     31.77 o 
  -1  -4  15       40.19       37.86     11.05 o 
   0  -4  15      451.16      480.49     45.05 o 
   1  -4  15       83.48      120.62     20.17 o 
   2  -4  15      763.87      731.43     42.97 o 
   3  -4  15       30.94       33.82     22.51 o 
   4  -4  15        1.44      -15.05     15.05 o 
   5  -4  15        7.99       48.17     43.98 o 
  -6  -3  15       74.84       83.60     49.38 o 
  -5  -3  15       77.81       47.98     25.22 o 
  -4  -3  15      221.30      212.62     38.44 o 
  -3  -3  15      744.51      777.08     71.04 o 
  -2  -3  15       49.28       41.89     24.94 o 
  -1  -3  15      365.79      326.07     26.12 o 
   0  -3  15       31.96       31.56      7.41 o 
   1  -3  15      979.14      888.68    101.83 o 
   2  -3  15       49.73       38.14     12.98 o 
   3  -3  15       36.72       18.86      7.58 o 
   4  -3  15       91.88       92.81     19.04 o 
   5  -3  15        0.17       61.85     61.14 o 
   6  -3  15        2.84       31.58     44.74 o 
  -6  -2  15       64.96      161.72     65.26 o 
  -5  -2  15       57.75       69.61     42.26 o 
  -4  -2  15       96.08       98.04     24.27 o 
  -3  -2  15      342.21      305.21     63.16 o 
  -2  -2  15      231.42      218.77     44.32 o 
  -1  -2  15        6.40      -18.50     18.50 o 
   0  -2  15      548.27      525.62     41.25 o 
   1  -2  15       44.76       37.68     15.53 o 
   2  -2  15      462.18      514.35     45.28 o 
   3  -2  15        0.06        0.94      5.22 o 
   4  -2  15       68.93       56.70     12.70 o 
   5  -2  15       37.49       46.87     21.22 o 
   6  -2  15      140.95      177.32     77.59 o 
  -6  -1  15       35.10       75.14     44.42 o 
  -5  -1  15       43.89       53.33     43.61 o 
  -4  -1  15      144.88      124.78     25.70 o 
  -3  -1  15     2145.48     2275.73     65.16 o 
  -2  -1  15      913.53      951.11     36.97 o 
  -1  -1  15      124.23      180.58     18.66 o 
   0  -1  15       15.20       13.38      5.03 o 
   1  -1  15     2397.30     2467.86    101.16 o 
   2  -1  15      241.83      241.06     17.33 o 
   3  -1  15      279.18      339.57     26.38 o 
   4  -1  15        3.32       -2.85      6.55 o 
   5  -1  15        2.88       70.99     22.98 o 
   6  -1  15        1.16       36.09     42.08 o 
  -6   0  15       31.39      133.70     64.03 o 
  -5   0  15       26.95       91.74     50.50 o 
  -4   0  15      516.52      515.72     57.33 o 
  -3   0  15        0.16        2.01      6.89 o 
  -2   0  15      162.19      160.99     22.99 o 
  -1   0  15      393.60      387.87     23.25 o 
   0   0  15      422.64      457.61     27.86 o 
   1   0  15        0.06        2.57      5.13 o 
   2   0  15     5009.03     5294.65    116.49 o 
   3   0  15       16.29       14.51      2.19 o 
   4   0  15       16.07       24.53     10.45 o 
   5   0  15       55.87       48.61      9.65 o 
   6   0  15      376.68      394.15     50.64 o 
  -6   1  15        0.26      -32.12     32.12 o 
  -5   1  15      147.00       91.78     48.07 o 
  -4   1  15      156.17      137.75     21.41 o 
  -3   1  15     1769.30     1748.48     85.26 o 
  -2   1  15      148.46      171.53     17.53 o 
  -1   1  15     1513.15     1635.94     61.17 o 
   0   1  15       55.24       42.39     15.41 o 
   1   1  15      167.99      170.24     51.92 o 
   2   1  15      479.12      543.20     30.26 o 
   3   1  15      130.18      153.08     19.25 o 
   4   1  15       72.65       55.97     15.58 o 
   5   1  15       23.85       71.94     18.96 o 
   6   1  15        2.22       10.40     11.86 o 
  -6   2  15        3.45       34.95     33.22 o 
  -5   2  15        9.85       10.55      6.13 o 
  -4   2  15      198.86      151.20     53.71 o 
  -3   2  15      218.39      239.12     27.23 o 
  -2   2  15      728.71      804.99     39.67 o 
  -1   2  15       60.27       65.80     13.63 o 
   0   2  15      717.89      766.00     81.74 o 
   1   2  15      229.88      273.72     30.32 o 
   2   2  15     2769.04     2788.25    168.85 o 
   3   2  15       12.42       -0.28      9.11 o 
   4   2  15        4.80      -10.01     10.01 o 
   5   2  15       22.79       29.17     12.47 o 
   6   2  15       56.13       64.32     20.33 o 
  -6   3  15       64.04       61.09     42.17 o 
  -5   3  15       23.05       33.97     33.02 o 
  -4   3  15      322.35      334.44     77.17 o 
  -3   3  15       21.30       20.24      5.94 o 
  -2   3  15      144.28      153.41     21.13 o 
  -1   3  15       19.39        4.51     20.46 o 
   0   3  15        2.34        1.60     16.49 o 
   1   3  15       44.07       55.38     13.91 o 
   2   3  15      321.37      325.84     64.35 o 
   3   3  15      523.47      551.29     45.26 o 
   4   3  15      122.04      117.01     23.02 o 
   5   3  15        1.36       -4.42      5.07 o 
   6   3  15       63.68       81.76     30.22 o 
  -5   4  15        7.30      115.51     54.56 o 
  -4   4  15       18.73       34.08     43.46 o 
  -3   4  15      274.80      273.79     28.01 o 
  -2   4  15       99.83       62.43     19.38 o 
  -1   4  15      206.47      201.78     41.19 o 
   0   4  15      101.75      146.70     40.15 o 
   1   4  15       62.05       35.36     17.44 o 
   2   4  15     1062.63      957.10     51.08 o 
   3   4  15        0.63      -19.90     28.75 o 
   4   4  15      183.22      170.67     49.49 o 
   5   4  15      130.59      218.95     70.28 o 
   6   4  15       32.33       93.52     36.82 o 
  -5   5  15       20.97       31.54     28.20 o 
  -4   5  15        7.98       26.12     19.87 o 
  -3   5  15       35.14       20.49     26.50 o 
  -2   5  15      126.95      184.41     33.31 o 
  -1   5  15       11.19        7.63      6.37 o 
   0   5  15      105.25      121.36     40.74 o 
   1   5  15      186.50      184.45     53.00 o 
   2   5  15      244.99      268.53     72.11 o 
   3   5  15      183.88      252.67     69.51 o 
   4   5  15       13.74       30.40     26.25 o 
   5   5  15       13.33       24.79     30.08 o 
  -4   6  15        1.72      -16.41     47.68 o 
  -3   6  15      144.42       65.93     38.78 o 
  -2   6  15       19.06       36.79     21.04 o 
  -1   6  15        1.74      -23.47     25.91 o 
   0   6  15        0.49       -1.92     19.15 o 
   1   6  15        4.79       -3.74     12.78 o 
   2   6  15       60.72       63.08     35.63 o 
   3   6  15        5.18        5.98     17.48 o 
   4   6  15      386.27      413.31     98.10 o 
   5   6  15        9.87       15.69     16.85 o 
  -3   7  15       33.43       60.64     49.33 o 
  -2   7  15      106.43       95.67     28.07 o 
  -1   7  15        0.99      -15.30     16.06 o 
   0   7  15        5.67       23.30     23.65 o 
   1   7  15       20.67       20.45     29.70 o 
   2   7  15       16.83        8.24      8.29 o 
   3   7  15       20.49       28.57     36.95 o 
   4   7  15       37.27       27.11     25.73 o 
  -2   8  15       32.88       71.34     28.02 o 
  -1   8  15       24.78       20.65      9.42 o 
   0   8  15       52.15       43.10     33.90 o 
   1   8  15      129.38      140.28     57.55 o 
   2   8  15       38.57       14.12     22.70 o 
  -1  -8  16        6.26      -11.53     23.17 o 
   0  -8  16        3.78       10.08     21.48 o 
   1  -8  16       27.15       11.32     18.06 o 
  -3  -7  16       39.10       35.15     15.74 o 
  -2  -7  16       22.33       46.66     27.51 o 
  -1  -7  16      252.53      213.89     65.30 o 
   0  -7  16       19.16       49.47     35.90 o 
   1  -7  16        7.91        0.40      6.81 o 
   2  -7  16       18.32       90.81     62.45 o 
   3  -7  16       26.82       14.51     22.34 o 
  -4  -6  16       24.25       27.14     22.41 o 
  -3  -6  16        1.78       -2.30     11.26 o 
  -2  -6  16       26.05       99.50     38.98 o 
  -1  -6  16        8.81        9.83     14.81 o 
   0  -6  16        4.34       -2.46     15.42 o 
   1  -6  16       86.49      112.05     31.10 o 
   2  -6  16       11.84       47.30     28.67 o 
   3  -6  16       28.23       44.94     29.57 o 
   4  -6  16        2.17       -9.26     26.58 o 
  -5  -5  16       11.45       32.43     31.49 o 
  -4  -5  16       52.66       83.75     30.07 o 
  -3  -5  16        0.00        8.12     11.66 o 
  -2  -5  16       88.55       71.11     16.93 o 
  -1  -5  16       62.32       68.16     19.60 o 
   0  -5  16       48.44       58.39     18.48 o 
   1  -5  16      159.12      155.00     30.16 o 
   2  -5  16        9.88       20.84     22.75 o 
   3  -5  16        4.75        7.97     18.73 o 
   4  -5  16        1.47       -6.79      6.86 o 
   5  -5  16        6.35       -0.40     15.38 o 
  -5  -4  16       82.43       55.12     29.71 o 
  -4  -4  16       15.65       41.63     24.47 o 
  -3  -4  16      170.52      171.98     38.39 o 
  -2  -4  16       71.20       75.19     26.58 o 
  -1  -4  16       22.92       24.15     10.37 o 
   0  -4  16       50.02       96.77     22.52 o 
   1  -4  16        1.02       34.00     12.03 o 
   2  -4  16      157.69      168.04     23.43 o 
   3  -4  16       84.43      127.41     33.86 o 
   4  -4  16        0.13       -2.19      8.46 o 
   5  -4  16       65.54       50.50     37.89 o 
  -5  -3  16       13.36       40.63     24.44 o 
  -4  -3  16      225.00      224.79     60.20 o 
  -3  -3  16      280.45      318.49     67.05 o 
  -2  -3  16      597.59      601.92     79.89 o 
  -1  -3  16        1.77        2.97      3.04 o 
   0  -3  16       12.92       21.50      7.25 o 
   1  -3  16       88.04      104.22     24.19 o 
   2  -3  16       28.89       12.33     12.49 o 
   3  -3  16      450.45      377.18     33.51 o 
   4  -3  16       62.94       70.86     15.70 o 
   5  -3  16      324.09      288.51     79.97 o 
   6  -3  16       13.63       24.61     37.16 o 
  -6  -2  16       61.84       77.36     44.88 o 
  -5  -2  16        0.83      -13.15     17.05 o 
  -4  -2  16      413.62      402.23     49.25 o 
  -3  -2  16      500.12      504.78     36.92 o 
  -2  -2  16       31.75       16.48      8.36 o 
  -1  -2  16      328.61      329.65     45.04 o 
   0  -2  16        3.56        7.04      6.50 o 
   1  -2  16      143.75      144.08     18.71 o 
   2  -2  16      294.90      333.45     35.91 o 
   3  -2  16       37.64       31.13      6.42 o 
   4  -2  16       57.09       56.01     15.03 o 
   5  -2  16      174.90      151.28     24.21 o 
   6  -2  16      189.49      225.75     78.38 o 
  -6  -1  16       56.61       99.09     51.72 o 
  -5  -1  16       19.23       31.37     34.45 o 
  -4  -1  16       28.59       34.49     13.17 o 
  -3  -1  16      628.90      668.18     36.09 o 
  -2  -1  16        1.11        0.03      4.52 o 
  -1  -1  16     3706.41     3738.46     92.23 o 
   0  -1  16      480.84      490.72     26.03 o 
   1  -1  16     1803.58     2040.43    132.15 o 
   2  -1  16        0.61       -2.06      3.89 o 
   3  -1  16     1049.77     1102.94     47.21 o 
   4  -1  16      112.25      127.92     20.90 o 
   5  -1  16     2372.34     2421.01     99.58 o 
   6  -1  16       23.57       41.03     22.17 o 
  -6   0  16      369.76      452.11    106.39 o 
  -5   0  16        7.32       51.85     42.71 o 
  -4   0  16        8.05       18.52     47.12 o 
  -3   0  16        2.59        0.86      8.01 o 
  -2   0  16      173.94      202.01     24.18 o 
  -1   0  16      171.43      191.03     15.87 o 
   0   0  16       44.30       66.94     11.78 o 
   1   0  16        0.69       -3.22     12.05 o 
   2   0  16     2156.18     2525.30     89.98 o 
   3   0  16        8.58        5.06      4.11 o 
   4   0  16       18.18       42.98     15.97 o 
   5   0  16        8.42       -3.02     10.68 o 
   6   0  16      413.19      491.14     55.23 o 
  -6   1  16      128.44      111.08     48.68 o 
  -5   1  16        7.60       -7.25     24.97 o 
  -4   1  16       87.98       59.89     13.65 o 
  -3   1  16       29.06       74.89     22.35 o 
  -2   1  16      189.97      186.40     22.15 o 
  -1   1  16     1887.28     1989.15     68.00 o 
   0   1  16      363.67      378.64     33.71 o 
   1   1  16     6190.52     6602.99    124.56 o 
   2   1  16       79.64       88.59     15.26 o 
   3   1  16      557.59      500.99     35.86 o 
   4   1  16       15.94       11.33     10.61 o 
   5   1  16     3040.23     3212.74    104.49 o 
   6   1  16        0.36        4.60      6.48 o 
  -6   2  16      165.49      292.10     90.29 o 
  -5   2  16       18.73       28.95     29.17 o 
  -4   2  16       20.97       20.04     22.77 o 
  -3   2  16      101.41       99.78     29.40 o 
  -2   2  16        4.16        1.17     12.35 o 
  -1   2  16       35.72       55.24     13.08 o 
   0   2  16       54.75       98.64     36.06 o 
   1   2  16      269.87      327.73     34.33 o 
   2   2  16      651.32      704.77     86.11 o 
   3   2  16        0.19       -0.93      4.32 o 
   4   2  16       21.68        9.66      8.53 o 
   5   2  16      146.71      148.38     27.17 o 
   6   2  16      337.03      325.16     43.39 o 
  -6   3  16      196.65      280.61     88.13 o 
  -5   3  16        0.41       -3.19     23.62 o 
  -4   3  16       19.33       72.59     38.58 o 
  -3   3  16      141.54       84.02     33.46 o 
  -2   3  16      275.10      281.46     29.07 o 
  -1   3  16      255.78      218.86     22.80 o 
   0   3  16       25.46        6.58     11.09 o 
   1   3  16     2967.62     3193.73     87.07 o 
   2   3  16      136.81      127.11     33.66 o 
   3   3  16        0.00        0.39     17.96 o 
   4   3  16      105.66       98.38     23.64 o 
   5   3  16      245.88      247.61     68.18 o 
   6   3  16       96.29       50.25     18.86 o 
  -5   4  16        3.89       66.65     47.62 o 
  -4   4  16       54.36       76.18     28.15 o 
  -3   4  16        4.88       37.81     23.02 o 
  -2   4  16      145.68      143.21     19.03 o 
  -1   4  16        8.96       30.17     18.15 o 
   0   4  16      261.39      306.85     55.38 o 
   1   4  16      286.60      284.00     24.82 o 
   2   4  16      172.44      178.10     22.66 o 
   3   4  16       14.47      -25.11     30.90 o 
   4   4  16      425.45      483.17     89.54 o 
   5   4  16      224.18      301.86     75.82 o 
   6   4  16      265.01      242.75     73.76 o 
  -5   5  16        9.37       42.83     40.66 o 
  -4   5  16       68.95       83.40     30.66 o 
  -3   5  16        9.01       -0.15     17.09 o 
  -2   5  16      316.57      230.97     60.11 o 
  -1   5  16       16.69       28.04     20.63 o 
   0   5  16        8.96       -5.73     14.79 o 
   1   5  16        0.02        4.65     29.26 o 
   2   5  16      128.11      135.82     49.69 o 
   3   5  16      676.49      600.59    104.14 o 
   4   5  16        8.94       32.01     33.21 o 
   5   5  16       22.09        3.77      8.39 o 
  -4   6  16       17.80      -14.83     27.32 o 
  -3   6  16       48.38       38.95     58.60 o 
  -2   6  16      361.31      348.90     51.59 o 
  -1   6  16        4.70       -9.68      9.68 o 
   0   6  16       17.46       16.36     15.62 o 
   1   6  16       10.61       19.40     21.61 o 
   2   6  16       12.13        2.85      5.05 o 
   3   6  16        4.58       10.41     15.82 o 
   4   6  16       14.46       28.34     27.40 o 
   5   6  16        0.40        6.36     20.00 o 
  -3   7  16        8.42       61.01     43.63 o 
  -2   7  16        3.28        0.60     11.25 o 
  -1   7  16       87.60       47.10     18.90 o 
   0   7  16       30.00       16.24      6.21 o 
   1   7  16       24.08       19.02     10.16 o 
   2   7  16        7.59        7.22     14.57 o 
   3   7  16      142.87      133.49     58.14 o 
   4   7  16       43.34       57.83     40.96 o 
  -2   8  16        3.35       25.73     33.40 o 
  -1   8  16        5.51        6.79     11.78 o 
   0   8  16       46.29       64.58     44.14 o 
   1   8  16        4.77       -5.91      5.91 o 
   2   8  16       65.41       59.63     42.07 o 
   0  -8  17       18.44       24.82     28.33 o 
  -3  -7  17       11.45       35.13     16.33 o 
  -2  -7  17        0.20       12.62     26.28 o 
  -1  -7  17       47.01       69.73     38.87 o 
   0  -7  17      117.48      138.18     54.85 o 
   1  -7  17        0.00       22.16     16.70 o 
   2  -7  17       96.00      141.26     57.74 o 
   3  -7  17      100.97      127.37     41.35 o 
  -4  -6  17      176.57      203.37     46.86 o 
  -3  -6  17       43.39       27.03      9.39 o 
  -2  -6  17      811.44      766.94     91.69 o 
  -1  -6  17       10.52        3.07     21.04 o 
   0  -6  17        8.70       -2.09     10.19 o 
   1  -6  17        3.82        8.13     10.70 o 
   2  -6  17      311.41      341.46     61.16 o 
   3  -6  17       69.91       96.23     34.99 o 
   4  -6  17        7.53       -1.98     19.81 o 
  -4  -5  17        0.07       36.79     20.84 o 
  -3  -5  17       97.00      102.24     23.91 o 
  -2  -5  17        7.45        3.60      7.30 o 
  -1  -5  17      137.80      178.56     29.72 o 
   0  -5  17       13.69       17.33     12.55 o 
   1  -5  17        8.15       -5.29     28.91 o 
   2  -5  17       51.31       51.19     22.30 o 
   3  -5  17       75.24       62.78     22.10 o 
   4  -5  17       32.56       11.56     15.69 o 
   5  -5  17        5.01       -9.67     10.01 o 
  -5  -4  17        0.78      -48.78     48.78 o 
  -4  -4  17      168.07      187.15     41.22 o 
  -3  -4  17      661.17      607.37     96.17 o 
  -2  -4  17      140.04      132.89     41.15 o 
  -1  -4  17        8.95        7.22      7.54 o 
   0  -4  17       97.35       89.52     20.41 o 
   1  -4  17      169.31      193.87     23.10 o 
   2  -4  17      619.56      647.40     71.79 o 
   3  -4  17      135.52      140.58     26.37 o 
   4  -4  17        4.38        1.17     11.80 o 
   5  -4  17        0.00        9.84     33.40 o 
  -5  -3  17        3.76      -29.82     29.82 o 
  -4  -3  17      283.49      247.87     66.43 o 
  -3  -3  17      559.49      488.21     80.20 o 
  -2  -3  17        2.89       13.65     22.39 o 
  -1  -3  17        0.53       12.52     14.21 o 
   0  -3  17        1.08        1.28     12.40 o 
   1  -3  17        1.65       -4.37      6.06 o 
   2  -3  17       13.25       20.15     16.16 o 
   3  -3  17        0.36       -3.71      5.86 o 
   4  -3  17       55.47       67.31     17.22 o 
   5  -3  17       62.77       64.48     42.09 o 
   6  -3  17       83.62       51.68     52.87 o 
  -6  -2  17        0.11       37.37     34.67 o 
  -5  -2  17       37.36       48.15     34.37 o 
  -4  -2  17      583.50      637.74     63.04 o 
  -3  -2  17      306.34      321.39     41.53 o 
  -2  -2  17      361.27      283.83     43.96 o 
  -1  -2  17      115.35       90.07     22.45 o 
   0  -2  17      227.92      266.54     31.03 o 
   1  -2  17       37.38       23.12     10.75 o 
   2  -2  17      714.06      750.55     54.84 o 
   3  -2  17      478.19      488.17     30.23 o 
   4  -2  17      726.85      625.35     41.26 o 
   5  -2  17       51.96       49.80     19.19 o 
   6  -2  17       92.53      123.11     58.77 o 
  -6  -1  17        2.96       45.14     33.59 o 
  -5  -1  17       71.57       93.64     46.68 o 
  -4  -1  17        3.83        8.72     12.42 o 
  -3  -1  17      569.28      600.99     34.25 o 
  -2  -1  17       53.92       66.31     18.39 o 
  -1  -1  17       10.24       74.78     17.71 o 
   0  -1  17      106.21      118.34     13.72 o 
   1  -1  17      356.43      353.36     64.10 o 
   2  -1  17        8.20        8.99      4.66 o 
   3  -1  17      270.05      316.93     26.03 o 
   4  -1  17       51.96       53.53     12.86 o 
   5  -1  17     1541.64     1760.29     94.05 o 
   6  -1  17       13.33       30.14     29.89 o 
  -6   0  17        2.77        4.96     13.49 o 
  -5   0  17        6.55       45.23     33.19 o 
  -4   0  17      246.53      292.81     66.52 o 
  -3   0  17       44.61       40.12      9.60 o 
  -2   0  17      587.06      556.02     37.11 o 
  -1   0  17       54.08       64.55     10.74 o 
   0   0  17      142.31      148.99     16.66 o 
   1   0  17       36.56       54.69     13.37 o 
   2   0  17       57.73       79.12     21.16 o 
   3   0  17       33.02       42.42     10.05 o 
   4   0  17     2986.43     3133.11    106.49 o 
   5   0  17       35.98       20.81     10.13 o 
   6   0  17       88.96      126.13     63.24 o 
  -6   1  17       63.70       63.82     37.86 o 
  -5   1  17        0.99       -1.66      7.36 o 
  -4   1  17       40.13       24.80      7.85 o 
  -3   1  17     1019.83      783.78    148.39 o 
  -2   1  17        0.57       -0.64      5.00 o 
  -1   1  17       65.60      166.89     22.85 o 
   0   1  17       72.02       47.40     17.69 o 
   1   1  17        2.71       22.09    113.30 o 
   2   1  17       22.72       24.63      8.21 o 
   3   1  17        5.98        2.79      5.02 o 
   4   1  17       59.03       73.73     21.16 o 
   5   1  17     2095.73     2324.98     92.35 o 
   6   1  17       12.19       45.73     19.56 o 
  -6   2  17        4.60       45.64     36.50 o 
  -5   2  17       28.54       29.57     22.14 o 
  -4   2  17       54.98       73.38     37.26 o 
  -3   2  17     1036.15     1051.41     61.09 o 
  -2   2  17        3.83        3.86      3.32 o 
  -1   2  17        1.02        5.32      5.28 o 
   0   2  17     1237.16     1302.09    110.68 o 
   1   2  17       52.62       75.46     24.28 o 
   2   2  17       74.70       80.85     18.72 o 
   3   2  17      138.81      130.17     14.71 o 
   4   2  17     1668.30     1685.89     82.63 o 
   5   2  17      108.37      117.71     24.13 o 
   6   2  17       91.21       95.88     25.30 o 
  -5   3  17        2.53       69.58     44.95 o 
  -4   3  17        2.98       48.90     37.02 o 
  -3   3  17      567.44      500.37    100.03 o 
  -2   3  17      293.48      308.09     34.40 o 
  -1   3  17        3.46       -9.29     13.03 o 
   0   3  17      337.46      315.49     38.74 o 
   1   3  17      344.09      368.35     31.49 o 
   2   3  17      552.05      557.74     57.91 o 
   3   3  17      282.02      306.71     68.86 o 
   4   3  17      183.85      211.34     34.60 o 
   5   3  17      693.85      727.51    112.58 o 
   6   3  17        2.40       -0.77     12.25 o 
  -5   4  17        1.91       66.43     49.00 o 
  -4   4  17       21.10       62.43     28.69 o 
  -3   4  17      380.87      433.98     62.81 o 
  -2   4  17      102.36       70.86     30.55 o 
  -1   4  17       51.69       35.05     20.12 o 
   0   4  17        0.44       -8.19     14.83 o 
   1   4  17        0.33        0.60     17.67 o 
   2   4  17      114.40       88.03     25.88 o 
   3   4  17       19.20       -6.81     24.35 o 
   4   4  17      125.52      139.48     55.66 o 
   5   4  17       70.53       76.30     37.33 o 
   6   4  17        1.50       24.91     29.19 o 
  -5   5  17        3.52       21.38     32.56 o 
  -4   5  17       41.04       55.75     24.38 o 
  -3   5  17      406.61      397.51     59.41 o 
  -2   5  17      221.21      154.72     55.97 o 
  -1   5  17        9.78       -5.02     11.23 o 
   0   5  17       19.59       22.90     17.80 o 
   1   5  17      198.52      224.13     54.68 o 
   2   5  17        6.23       28.91     25.62 o 
   3   5  17       32.85       79.66     59.71 o 
   4   5  17      201.52      272.15     75.35 o 
   5   5  17       30.51       28.24     22.28 o 
  -4   6  17        0.27      -12.08     34.35 o 
  -3   6  17       42.10        6.34     59.50 o 
  -2   6  17       79.98       82.62     30.15 o 
  -1   6  17       17.51       30.53     26.21 o 
   0   6  17      150.09      162.25     48.78 o 
   1   6  17        6.47       18.41     27.55 o 
   2   6  17       86.93       76.08     36.27 o 
   3   6  17       44.87       47.52     38.15 o 
   4   6  17        7.98       10.93     13.96 o 
  -3   7  17       33.23       67.89     46.66 o 
  -2   7  17       95.42       69.25     27.51 o 
  -1   7  17       58.63       53.30     17.45 o 
   0   7  17       22.82       -9.47     15.00 o 
   1   7  17        3.30       -4.87      4.87 o 
   2   7  17       75.77       52.83     37.11 o 
   3   7  17        2.11       24.35     38.95 o 
   4   7  17        1.08       -1.48      5.76 o 
  -2   8  17        9.95       45.57     43.87 o 
  -1   8  17       10.34        9.61     26.13 o 
   0   8  17      122.19      119.12     55.02 o 
   1   8  17        8.89       19.09     20.92 o 
   2   8  17       10.68       -0.30     24.43 o 
  -2  -7  18        0.17       34.83     30.74 o 
  -1  -7  18        3.86        9.61     26.79 o 
   0  -7  18       44.49       35.68     22.68 o 
   1  -7  18       32.97       51.55     39.57 o 
   2  -7  18        7.11        9.05     33.80 o 
   3  -7  18       10.34       59.91     48.74 o 
  -4  -6  18        1.97       13.47     16.00 o 
  -3  -6  18       37.92       35.63     15.19 o 
  -2  -6  18      161.25      175.32     41.27 o 
  -1  -6  18       49.82       35.08     19.55 o 
   0  -6  18       79.26       95.28     26.51 o 
   1  -6  18       16.63       15.90     15.69 o 
   2  -6  18       90.93      156.75     67.60 o 
   3  -6  18        1.71       12.75     22.14 o 
   4  -6  18       16.74        2.61     16.68 o 
  -4  -5  18       72.68      109.98     52.62 o 
  -3  -5  18       87.35       82.53     36.55 o 
  -2  -5  18       95.63       79.60     23.87 o 
  -1  -5  18        3.01        3.88     10.01 o 
   0  -5  18      164.51      175.89     31.50 o 
   1  -5  18      638.67      657.43    104.26 o 
   2  -5  18        5.55        3.54      6.60 o 
   3  -5  18       30.98       44.02     25.13 o 
   4  -5  18       15.99       -5.91     13.37 o 
   5  -5  18       16.61       -7.51     22.15 o 
  -5  -4  18        2.24      -29.59     33.26 o 
  -4  -4  18      106.05       53.78     16.17 o 
  -3  -4  18       44.72       67.87     34.62 o 
  -2  -4  18      596.27      533.87     83.92 o 
  -1  -4  18       28.13       20.61      6.46 o 
   0  -4  18        3.27        8.65      6.93 o 
   1  -4  18       45.03       35.36      9.52 o 
   2  -4  18       67.22       75.92     39.58 o 
   3  -4  18       49.57       39.46     19.00 o 
   4  -4  18        3.13       18.79     18.34 o 
   5  -4  18        4.98        9.78     20.20 o 
  -5  -3  18       39.64       36.54     31.48 o 
  -4  -3  18       17.34       -1.63     15.58 o 
  -3  -3  18       40.45        8.78     23.46 o 
  -2  -3  18      343.63      241.14     52.17 o 
  -1  -3  18        8.45       -6.72     12.74 o 
   0  -3  18        2.74      -10.35     10.35 o 
   1  -3  18      117.13      124.38     23.61 o 
   2  -3  18        1.21       -9.14      9.14 o 
   3  -3  18      172.20      175.62     28.83 o 
   4  -3  18      330.25      311.75     41.44 o 
   5  -3  18        5.64       -0.10      3.25 o 
   6  -3  18       75.39      140.93     61.17 o 
  -6  -2  18       26.40       65.98     46.35 o 
  -5  -2  18        1.67        3.89     12.73 o 
  -4  -2  18      106.53      131.06     30.80 o 
  -3  -2  18      623.48      663.36     62.81 o 
  -2  -2  18      536.07      502.06     51.76 o 
  -1  -2  18        3.01      -10.84     20.14 o 
   0  -2  18      467.86      492.36     36.26 o 
   1  -2  18        2.44        0.58      3.65 o 
   2  -2  18      776.83      855.27     58.23 o 
   3  -2  18       45.55       60.66     11.52 o 
   4  -2  18        7.75       36.89     25.33 o 
   5  -2  18        8.80       19.08      8.20 o 
   6  -2  18        0.00        3.15     24.21 o 
  -6  -1  18        1.99       22.12     28.89 o 
  -5  -1  18       16.06       35.90     33.07 o 
  -4  -1  18      177.10      201.83     34.11 o 
  -3  -1  18       60.77       64.34     11.87 o 
  -2  -1  18       30.59       58.64     19.54 o 
  -1  -1  18      200.49      175.57     19.47 o 
   0  -1  18       15.68       26.58      6.87 o 
   1  -1  18      708.50      767.38     84.83 o 
   2  -1  18       23.56       11.36      5.54 o 
   3  -1  18      197.21      226.32     22.30 o 
   4  -1  18      157.82      132.28     19.53 o 
   5  -1  18      133.07      199.76     37.47 o 
   6  -1  18        4.34       22.51     31.11 o 
  -6   0  18      117.12       87.51     50.09 o 
  -5   0  18       36.91       34.26     18.59 o 
  -4   0  18      341.08      330.93     40.96 o 
  -3   0  18       97.79       84.83     13.38 o 
  -2   0  18      236.51      259.22     25.82 o 
  -1   0  18       15.18       21.43      6.84 o 
   0   0  18      224.75      261.68     22.78 o 
   1   0  18        2.51       18.80      9.85 o 
   2   0  18       62.90       61.47     14.04 o 
   3   0  18        0.52        0.81      5.33 o 
   4   0  18      204.12      354.76     42.10 o 
   5   0  18       18.33       11.36      8.80 o 
   6   0  18       25.57       37.35     18.19 o 
  -6   1  18        5.38        9.84     32.41 o 
  -5   1  18       17.78       -1.59     19.47 o 
  -4   1  18       39.92       30.95     11.15 o 
  -3   1  18      268.26      238.12     30.26 o 
  -2   1  18       10.42       18.42      7.89 o 
  -1   1  18        0.28       26.75     11.22 o 
   0   1  18      113.70       96.11     21.75 o 
   1   1  18     3830.72     3877.80    124.76 o 
   2   1  18      143.43      148.49     38.63 o 
   3   1  18      102.24      100.90     16.47 o 
   4   1  18        0.27       -3.55     10.63 o 
   5   1  18       90.36      135.43     31.70 o 
   6   1  18       68.42       80.04     22.74 o 
  -6   2  18       40.78       59.24     52.81 o 
  -5   2  18       12.59       11.26     14.40 o 
  -4   2  18      654.28      687.15    109.93 o 
  -3   2  18      447.45      439.52     40.96 o 
  -2   2  18      137.23      129.67     16.19 o 
  -1   2  18        1.37        0.39      9.58 o 
   0   2  18      180.29      261.27     55.12 o 
   1   2  18        8.69       16.34     11.11 o 
   2   2  18       16.02       19.05     19.64 o 
   3   2  18        6.27        7.23      3.25 o 
   4   2  18      216.02      318.41     77.68 o 
   5   2  18       95.48      105.29     23.02 o 
   6   2  18       25.12       18.54     10.76 o 
  -5   3  18       96.73      107.89     54.15 o 
  -4   3  18      390.92      310.72     78.97 o 
  -3   3  18      471.61      529.79     61.91 o 
  -2   3  18        1.38        4.88      8.57 o 
  -1   3  18       49.95       28.03      8.86 o 
   0   3  18       20.05       16.30      3.74 o 
   1   3  18      629.26      679.24     43.98 o 
   2   3  18        0.12       -7.06     17.26 o 
   3   3  18      165.41      154.56     32.77 o 
   4   3  18      147.04      160.58     30.37 o 
   5   3  18        3.23       73.33     43.45 o 
   6   3  18       63.25       49.86     16.93 o 
  -5   4  18        6.86       77.25     48.37 o 
  -4   4  18      206.38      250.27     49.40 o 
  -3   4  18     1451.14     1468.05    112.92 o 
  -2   4  18       17.60       29.02     21.52 o 
  -1   4  18      175.82      205.69     43.84 o 
   0   4  18      241.87      222.35     43.68 o 
   1   4  18      166.42      148.94     22.00 o 
   2   4  18        2.68        2.41      8.64 o 
   3   4  18        4.93       15.24     11.14 o 
   4   4  18      346.14      342.63     77.71 o 
   5   4  18       23.70       26.68     12.12 o 
  -5   5  18      108.33      150.09     64.16 o 
  -4   5  18       24.12       23.46     17.30 o 
  -3   5  18        0.11       23.10     30.78 o 
  -2   5  18      190.63      105.08     51.34 o 
  -1   5  18       67.75       60.16     31.77 o 
   0   5  18        0.01       -6.21      6.21 o 
   1   5  18        4.43        3.75     17.80 o 
   2   5  18        0.00       21.20     21.11 o 
   3   5  18       85.77       72.81     39.78 o 
   4   5  18       39.83       48.67     45.76 o 
   5   5  18       16.41      -10.09     15.18 o 
  -4   6  18       18.87        7.55     22.23 o 
  -3   6  18        3.95      -14.87     79.07 o 
  -2   6  18      196.80      194.47     39.13 o 
  -1   6  18        8.33        3.95     17.25 o 
   0   6  18       29.14       15.87     23.72 o 
   1   6  18       52.81       71.17     36.23 o 
   2   6  18        0.21        2.23      9.42 o 
   3   6  18      234.28      235.80     70.92 o 
   4   6  18        2.40        8.66     28.79 o 
  -3   7  18       28.82       54.56     40.66 o 
  -2   7  18        7.30        0.12      7.23 o 
  -1   7  18       21.89       25.59     15.19 o 
   0   7  18       21.57       23.77     10.64 o 
   1   7  18       38.41       33.59     31.40 o 
   2   7  18      162.60      118.81     52.18 o 
   3   7  18       81.77      125.45     58.18 o 
   4   7  18       38.66       35.56     45.49 o 
  -2   8  18       15.40       27.69     30.59 o 
  -1   8  18        5.75       -3.37     14.32 o 
   0   8  18       45.59       32.30     36.70 o 
   1   8  18       64.81       33.72     35.79 o 
   2   8  18        4.33      -21.34     21.34 o 
  -2  -7  19       17.37       14.72     21.49 o 
  -1  -7  19       74.68       97.20     43.52 o 
   0  -7  19       93.09       85.03     49.94 o 
   1  -7  19       46.79       36.84     33.46 o 
   2  -7  19      124.99       99.70     49.33 o 
  -3  -6  19        2.40        7.88      9.24 o 
  -2  -6  19       65.59       69.59     24.65 o 
  -1  -6  19        0.96       -0.54     21.71 o 
   0  -6  19       14.19       27.05     11.52 o 
   1  -6  19        9.03       12.29     20.72 o 
   2  -6  19      261.79      314.41     85.13 o 
   3  -6  19       57.34       68.64     30.22 o 
   4  -6  19       38.25       10.89     26.66 o 
  -4  -5  19      146.76      184.43     62.34 o 
  -3  -5  19      108.41      112.34     44.28 o 
  -2  -5  19       33.09       16.17     20.25 o 
  -1  -5  19        9.64       16.55      9.19 o 
   0  -5  19        2.37       -4.17      4.17 o 
   1  -5  19        1.40       45.68     49.07 o 
   2  -5  19       12.83       10.24     23.32 o 
   3  -5  19      273.62      254.17     51.95 o 
   4  -5  19       27.20       18.54     15.12 o 
  -5  -4  19        1.16      -13.20     28.39 o 
  -4  -4  19      278.82      207.62     64.95 o 
  -3  -4  19      597.36      643.11    100.78 o 
  -2  -4  19       37.89       63.05     30.39 o 
  -1  -4  19        1.07       -4.06      5.50 o 
   0  -4  19       19.42       17.16      8.37 o 
   1  -4  19       40.27       34.35     10.15 o 
   2  -4  19      715.59      785.47     80.05 o 
   3  -4  19      188.13      176.88     31.39 o 
   4  -4  19      228.54      200.18     35.14 o 
   5  -4  19       24.38       13.89     15.02 o 
  -5  -3  19       11.27       39.94     29.77 o 
  -4  -3  19        7.17       -2.81     12.46 o 
  -3  -3  19      868.34      713.01    103.84 o 
  -2  -3  19        0.10      -23.84     25.55 o 
  -1  -3  19        1.43      -23.59     23.59 o 
   0  -3  19      446.55      449.04     37.76 o 
   1  -3  19      149.98      121.09     23.56 o 
   2  -3  19        0.03       30.45     16.75 o 
   3  -3  19        1.03       59.89     31.64 o 
   4  -3  19      267.17      241.25     37.17 o 
   5  -3  19        2.05        0.81     12.49 o 
  -5  -2  19        6.24       31.96     36.54 o 
  -4  -2  19        8.89       23.79     11.62 o 
  -3  -2  19       43.79       55.96     20.45 o 
  -2  -2  19       19.74        7.20     23.00 o 
  -1  -2  19       74.85       34.81     37.99 o 
   0  -2  19       52.79       43.46     22.18 o 
   1  -2  19       28.64       21.32     12.95 o 
   2  -2  19      160.46      227.80     31.89 o 
   3  -2  19      714.68      595.31     67.25 o 
   4  -2  19     1824.76     1742.49     67.49 o 
   5  -2  19        5.09        2.25      6.60 o 
   6  -2  19        6.74        6.74     21.55 o 
  -6  -1  19        0.57       49.11     53.82 o 
  -5  -1  19       13.07       30.82     31.92 o 
  -4  -1  19       36.22       33.24     16.30 o 
  -3  -1  19      149.66      147.74     30.12 o 
  -2  -1  19       47.31       78.98     23.18 o 
  -1  -1  19       30.46       23.70     21.52 o 
   0  -1  19      249.49      241.16     20.24 o 
   1  -1  19       26.53       72.78     37.79 o 
   2  -1  19        7.89        5.07      4.04 o 
   3  -1  19     1127.00     1152.33     49.42 o 
   4  -1  19      255.87      256.80     26.51 o 
   5  -1  19        0.90        1.85      5.03 o 
   6  -1  19        3.93       -5.82     15.78 o 
  -6   0  19        5.19      -25.77     25.77 o 
  -5   0  19       29.51      -14.46     33.00 o 
  -4   0  19      256.47      228.35     35.01 o 
  -3   0  19        0.10       -0.07      9.67 o 
  -2   0  19        6.52       13.42      6.03 o 
  -1   0  19      170.26      172.65     17.77 o 
   0   0  19       20.66       34.66     10.41 o 
   1   0  19      180.34      199.83     23.66 o 
   2   0  19       98.67       99.65     18.52 o 
   3   0  19       34.52       37.43     10.58 o 
   4   0  19     2637.32     2602.21     83.98 o 
   5   0  19        6.57       -0.95      8.61 o 
   6   0  19      119.75      129.52     56.86 o 
  -6   1  19        0.03      -36.41     37.40 o 
  -5   1  19        0.08       18.84     26.61 o 
  -4   1  19      102.69       96.61     22.77 o 
  -3   1  19       29.65       43.07     18.33 o 
  -2   1  19       28.49       44.15     12.77 o 
  -1   1  19      889.18      881.40     48.09 o 
   0   1  19        5.32      -10.20     12.39 o 
   1   1  19     1154.21     1269.27    135.46 o 
   2   1  19        1.71       -4.30      4.30 o 
   3   1  19       61.59       59.02     16.26 o 
   4   1  19       47.35       51.53     16.17 o 
   5   1  19       98.26       95.46     20.72 o 
   6   1  19        9.92       24.77     13.08 o 
  -5   2  19        0.86       19.90     32.09 o 
  -4   2  19       65.66      117.64     53.33 o 
  -3   2  19      207.98      237.56     31.42 o 
  -2   2  19       16.50       25.75      9.90 o 
  -1   2  19       53.75       55.40     17.97 o 
   0   2  19       16.16       38.00     24.95 o 
   1   2  19       23.73       34.89     16.51 o 
   2   2  19      998.10     1014.90    107.28 o 
   3   2  19      269.39      254.49     24.74 o 
   4   2  19      670.57      735.94     57.80 o 
   5   2  19       28.23       24.07     17.49 o 
   6   2  19        0.43        8.08     12.40 o 
  -5   3  19        0.22       47.44     37.12 o 
  -4   3  19      275.45      248.94     70.90 o 
  -3   3  19        0.00       31.31     24.03 o 
  -2   3  19       36.35       28.30     11.05 o 
  -1   3  19       23.07       24.31      6.58 o 
   0   3  19       44.34       37.28     18.30 o 
   1   3  19      305.61      292.56     30.03 o 
   2   3  19        0.45      -18.77     32.37 o 
   3   3  19       11.93       12.82     53.98 o 
   4   3  19      155.36      185.57     34.02 o 
   5   3  19      220.50      193.81     56.27 o 
   6   3  19       11.33      -12.78     16.93 o 
  -5   4  19        0.04       78.46     53.82 o 
  -4   4  19        4.69       28.61     16.38 o 
  -3   4  19      235.32      303.12     53.03 o 
  -2   4  19      581.09      578.13     48.08 o 
  -1   4  19        4.17       14.25     20.67 o 
   0   4  19        0.12      -11.35     21.83 o 
   1   4  19        5.02        5.58     10.88 o 
   2   4  19      100.92       97.55     35.02 o 
   3   4  19      186.12      171.68     48.11 o 
   4   4  19       85.43      105.64     54.48 o 
   5   4  19        0.13      -22.22     28.98 o 
  -4   5  19       90.06       66.12     26.32 o 
  -3   5  19      240.28      214.02     45.19 o 
  -2   5  19      156.72      127.03     39.98 o 
  -1   5  19      494.09      469.17     75.90 o 
   0   5  19       51.77       54.04     28.73 o 
   1   5  19      102.03      111.87     39.74 o 
   2   5  19       44.68       36.74     26.06 o 
   3   5  19      207.79      257.13     74.23 o 
   4   5  19       11.77      -10.78     23.50 o 
   5   5  19        0.05        0.18     14.51 o 
  -4   6  19        4.08       -4.81     23.21 o 
  -3   6  19        5.62      -31.07     68.53 o 
  -2   6  19       48.84       58.04     26.05 o 
  -1   6  19        0.28       17.42     15.38 o 
   0   6  19        7.68       -5.75     16.55 o 
   1   6  19       29.61       43.90     26.74 o 
   2   6  19        0.01       10.94     23.71 o 
   3   6  19        0.38       20.36     41.69 o 
   4   6  19       86.90       89.31     47.63 o 
  -3   7  19        3.21      -11.86     20.97 o 
  -2   7  19        0.09      -11.99     25.04 o 
  -1   7  19      282.40      220.48     44.28 o 
   0   7  19       14.25       36.42     23.23 o 
   1   7  19       14.99       25.18     21.79 o 
   2   7  19      126.18      140.41     62.50 o 
   3   7  19       41.29       43.74     39.25 o 
  -1   8  19        3.11        0.92     10.79 o 
   0   8  19        9.13        7.72      4.77 o 
   1   8  19        2.00       19.22     26.90 o 
   2   8  19        4.25       29.60     25.77 o 
  -2  -7  20       53.40       88.32     47.01 o 
  -1  -7  20        0.24       21.85     26.27 o 
   0  -7  20      182.77      242.93     74.69 o 
   1  -7  20       13.42        4.00     13.59 o 
   2  -7  20       14.71       17.76     25.01 o 
  -3  -6  20       57.40       67.12     25.67 o 
  -2  -6  20      287.42      275.96     47.98 o 
  -1  -6  20       20.82       55.88     41.54 o 
   0  -6  20        9.70        5.29     11.84 o 
   1  -6  20       58.84       51.93     25.76 o 
   2  -6  20       83.22      242.38     75.77 o 
   3  -6  20        0.08        3.16     36.23 o 
   4  -6  20      144.03      147.18     44.88 o 
  -4  -5  20        6.23      -19.31     26.85 o 
  -3  -5  20       43.49       53.62     30.55 o 
  -2  -5  20      104.98       90.14     26.15 o 
  -1  -5  20       70.11       58.63     19.48 o 
   0  -5  20       19.55       22.53      7.81 o 
   1  -5  20       34.38      116.26     50.03 o 
   2  -5  20       22.28       17.47      8.17 o 
   3  -5  20       21.00        5.27     30.49 o 
   4  -5  20       23.61       10.12     12.57 o 
  -5  -4  20        4.89      -44.15     44.15 o 
  -4  -4  20        4.39      -29.78     29.78 o 
  -3  -4  20       15.10       -7.13     20.69 o 
  -2  -4  20       29.61       55.26     28.33 o 
  -1  -4  20       31.24       29.26     13.13 o 
   0  -4  20      148.18      145.61     25.28 o 
   1  -4  20      354.66      311.40     69.35 o 
   2  -4  20        0.08       21.53     24.69 o 
   3  -4  20       20.64       12.75     17.05 o 
   4  -4  20       33.42       56.76     19.01 o 
   5  -4  20        0.03       36.02     39.74 o 
  -5  -3  20      183.49      200.88     67.94 o 
  -4  -3  20        0.03       -4.25      8.08 o 
  -3  -3  20       40.28       21.93      8.96 o 
  -2  -3  20        7.41      -13.00     24.11 o 
  -1  -3  20       52.36       51.22     16.31 o 
   0  -3  20      754.75      710.27     49.01 o 
   1  -3  20        0.03        4.53      4.75 o 
   2  -3  20       39.92       25.58     25.79 o 
   3  -3  20     1946.03     1924.78    100.35 o 
   4  -3  20       31.82       41.38     21.32 o 
   5  -3  20        5.19       12.96     12.47 o 
  -5  -2  20       19.66       26.22     25.59 o 
  -4  -2  20      152.58      143.44     32.43 o 
  -3  -2  20      377.91      399.72     51.10 o 
  -2  -2  20       75.61       57.76     17.43 o 
  -1  -2  20      832.85      824.42     61.65 o 
   0  -2  20      852.71      852.38     49.53 o 
   1  -2  20      506.46      489.76     37.67 o 
   2  -2  20      107.59       85.15     20.24 o 
   3  -2  20      206.19      157.66     48.26 o 
   4  -2  20      173.08      265.27     43.27 o 
   5  -2  20       12.27        3.52     14.94 o 
   6  -2  20      123.77      116.53     54.76 o 
  -5  -1  20        6.92       62.92     49.29 o 
  -4  -1  20      125.27      139.30     29.73 o 
  -3  -1  20       39.03       75.18     23.84 o 
  -2  -1  20       23.20       54.26     21.38 o 
  -1  -1  20     1645.45     1734.17     85.66 o 
   0  -1  20      228.55      255.68     22.20 o 
   1  -1  20     1322.49     1309.09     42.26 o 
   2  -1  20       47.84       60.94     16.03 o 
   3  -1  20      902.96      876.13     42.59 o 
   4  -1  20        0.35       -5.17      5.59 o 
   5  -1  20       22.39        2.25     10.25 o 
   6  -1  20      128.35      140.76     57.60 o 
  -6   0  20        5.51      -14.54     31.77 o 
  -5   0  20        0.17      -39.08     39.08 o 
  -4   0  20       41.11       21.82     16.03 o 
  -3   0  20        5.96        2.97     10.88 o 
  -2   0  20        0.18       12.83      4.85 o 
  -1   0  20      123.53      133.30     15.67 o 
   0   0  20      313.83      363.46     28.96 o 
   1   0  20       28.78       34.14     11.07 o 
   2   0  20       25.87       18.67      8.44 o 
   3   0  20        2.70       -3.68      3.68 o 
   4   0  20       10.27       94.73     24.16 o 
   5   0  20        0.84       -8.10     11.27 o 
   6   0  20      128.86      145.62     59.35 o 
  -6   1  20        0.69        1.62     22.95 o 
  -5   1  20        9.96       18.66     22.33 o 
  -4   1  20        1.56        9.47      8.65 o 
  -3   1  20        4.03        2.02      9.66 o 
  -2   1  20      120.51      109.21     18.78 o 
  -1   1  20      116.08      173.43     23.62 o 
   0   1  20       13.28       12.93     29.10 o 
   1   1  20       53.31      131.44     48.11 o 
   2   1  20       38.34       44.73     20.99 o 
   3   1  20     1601.28     1607.11     70.85 o 
   4   1  20      162.64      165.19     31.24 o 
   5   1  20        0.13       -0.37     11.87 o 
   6   1  20       27.58       39.39     15.22 o 
  -5   2  20        4.15       -4.54     21.73 o 
  -4   2  20        5.82       37.65     30.64 o 
  -3   2  20       55.82       64.58     18.66 o 
  -2   2  20       76.28       83.51     15.25 o 
  -1   2  20       39.71       55.31     19.59 o 
   0   2  20      202.88      245.04     53.55 o 
   1   2  20       23.42       27.82     25.79 o 
   2   2  20      104.37      172.24     51.64 o 
   3   2  20      625.63      580.37     45.54 o 
   4   2  20      583.22      622.98     54.01 o 
   5   2  20        1.56        0.62     15.19 o 
   6   2  20      155.72      173.94     40.49 o 
  -5   3  20      152.91      226.63     77.86 o 
  -4   3  20       21.37       45.79     34.42 o 
  -3   3  20      187.75      249.47     44.54 o 
  -2   3  20      143.23      151.41     20.87 o 
  -1   3  20       13.70        3.37     14.36 o 
   0   3  20      399.90      405.64     46.73 o 
   1   3  20      294.29      299.64     31.26 o 
   2   3  20        2.74        6.44     15.45 o 
   3   3  20      222.53      162.73     17.08 o 
   4   3  20      221.80      267.18     39.39 o 
   5   3  20       20.97       27.22     24.63 o 
   6   3  20       55.81       47.67     19.58 o 
  -5   4  20        2.69       45.60     45.00 o 
  -4   4  20       18.57       48.83     25.54 o 
  -3   4  20       83.88      118.21     33.16 o 
  -2   4  20     1182.93     1120.72     67.32 o 
  -1   4  20       28.50       53.57     27.01 o 
   0   4  20       80.52       79.22     26.60 o 
   1   4  20        0.48        5.15     11.62 o 
   2   4  20       88.85       94.01     53.57 o 
   3   4  20      322.87      301.93     71.87 o 
   4   4  20      603.07      569.06    100.34 o 
   5   4  20        6.70       11.39     19.28 o 
  -4   5  20       12.79       17.55     22.28 o 
  -3   5  20       27.14       29.75     37.97 o 
  -2   5  20       46.88       49.95     17.15 o 
  -1   5  20       43.08       53.16     32.76 o 
   0   5  20        1.79       36.76     31.91 o 
   1   5  20       71.87      126.10     48.17 o 
   2   5  20        0.80      -29.61     29.61 o 
   3   5  20      723.56      675.20    114.96 o 
   4   5  20       28.20       17.38     16.45 o 
   5   5  20       64.98       91.18     49.76 o 
  -4   6  20       46.78       30.81      7.64 o 
  -3   6  20        4.18      -27.72     51.62 o 
  -2   6  20      361.53      359.23     54.00 o 
  -1   6  20       55.06       63.31     34.07 o 
   0   6  20       45.93       20.69     12.11 o 
   1   6  20       51.52       22.94     19.02 o 
   2   6  20      141.14      121.36     54.06 o 
   3   6  20       97.85      114.75     53.98 o 
   4   6  20        7.39       31.11     40.38 o 
  -3   7  20       17.32       11.65     17.16 o 
  -2   7  20       47.27       22.33     11.61 o 
  -1   7  20       34.24       36.98     20.24 o 
   0   7  20       14.12       20.34     40.47 o 
   1   7  20        6.54       45.38     35.98 o 
   2   7  20      152.80      133.86     59.54 o 
   3   7  20      131.98       84.96     43.89 o 
  -1   8  20       49.20       48.11     22.29 o 
   0   8  20        6.53       21.87     24.59 o 
   1   8  20       41.94        8.31     18.21 o 
   2   8  20      101.98      122.77     57.12 o 
  -2  -7  21        2.07       39.21     35.35 o 
  -1  -7  21       29.23       82.97     51.50 o 
   0  -7  21       34.50       48.02     39.29 o 
   1  -7  21      117.39       90.70     44.22 o 
   2  -7  21       25.23       91.03     56.44 o 
  -3  -6  21      132.94      170.28     40.64 o 
  -2  -6  21       38.19       78.34     45.75 o 
  -1  -6  21      159.37      151.89     57.80 o 
   0  -6  21        0.03        6.67      9.28 o 
   1  -6  21        5.92       -5.64     24.97 o 
   2  -6  21      343.88      392.92     94.82 o 
   3  -6  21       53.76       68.13     29.88 o 
  -4  -5  21       73.77        5.41     28.11 o 
  -3  -5  21        0.30        8.65     16.86 o 
  -2  -5  21        0.71       19.13     16.86 o 
  -1  -5  21       51.88       52.89     32.89 o 
   0  -5  21      121.42      124.88     47.98 o 
   1  -5  21      107.76      163.64     65.26 o 
   2  -5  21       19.24        3.44     15.88 o 
   3  -5  21        8.07        7.05     20.96 o 
   4  -5  21       30.05       22.60     14.42 o 
  -4  -4  21        0.76      -34.80     34.80 o 
  -3  -4  21        7.59      -28.98     32.17 o 
  -2  -4  21      300.65      220.12     53.11 o 
  -1  -4  21      107.08      100.65     21.94 o 
   0  -4  21       15.73        7.32     16.71 o 
   1  -4  21        1.97       26.29     32.53 o 
   2  -4  21        8.35      -12.92     33.70 o 
   3  -4  21      134.24      131.64     34.58 o 
   4  -4  21        0.06       25.95     16.56 o 
   5  -4  21       21.07        4.40     27.83 o 
  -5  -3  21        0.26        7.20     16.28 o 
  -4  -3  21      134.22      136.97     33.31 o 
  -3  -3  21       61.31       57.27     22.50 o 
  -2  -3  21       44.86       14.39     15.35 o 
  -1  -3  21       39.37       33.64     13.70 o 
   0  -3  21      433.20      422.43     34.37 o 
   1  -3  21        0.57       -4.12      5.07 o 
   2  -3  21        6.97        4.50     11.96 o 
   3  -3  21      959.75     1085.76     78.12 o 
   4  -3  21      101.36      121.19     29.39 o 
   5  -3  21      158.92      138.95     36.80 o 
  -5  -2  21       20.45       84.66     48.41 o 
  -4  -2  21        4.86        0.53     13.15 o 
  -3  -2  21        2.59       18.00     16.80 o 
  -2  -2  21      190.38      178.74     30.89 o 
  -1  -2  21       40.32        7.09     27.28 o 
   0  -2  21        0.65      -10.27     17.50 o 
   1  -2  21       22.95       38.86     12.69 o 
   2  -2  21        6.02       14.71     10.42 o 
   3  -2  21      262.07      271.59     35.57 o 
   4  -2  21      192.79      201.39     32.75 o 
   5  -2  21        0.07       15.81      5.82 o 
   6  -2  21       57.82       66.69     42.76 o 
  -5  -1  21       46.81       71.20     44.13 o 
  -4  -1  21      209.75      213.71     37.05 o 
  -3  -1  21       35.29       73.43     24.64 o 
  -2  -1  21       19.27       10.40     31.34 o 
  -1  -1  21      124.39      143.34     29.51 o 
   0  -1  21      489.45      500.26     30.86 o 
   1  -1  21        1.32       22.26     22.35 o 
   2  -1  21        2.31       12.19     12.53 o 
   3  -1  21        3.23        5.64      6.25 o 
   4  -1  21       88.64       85.05     15.00 o 
   5  -1  21       70.50       43.05     16.17 o 
   6  -1  21       74.93      123.04     60.22 o 
  -5   0  21        1.78       12.46     11.30 o 
  -4   0  21       48.09       61.24     18.69 o 
  -3   0  21        2.65       13.30     10.65 o 
  -2   0  21       90.95       77.50     20.19 o 
  -1   0  21       92.91       82.23     12.40 o 
   0   0  21      955.34     1084.53     51.20 o 
   1   0  21        7.09        5.63      4.87 o 
   2   0  21       11.28        5.03     15.03 o 
   3   0  21       41.11       31.99     10.74 o 
   4   0  21     1115.37     1126.68     55.74 o 
   5   0  21       13.95       10.70     12.99 o 
   6   0  21      117.05      102.11     48.96 o 
  -5   1  21       84.46       63.26     38.63 o 
  -4   1  21       43.44       70.84     36.24 o 
  -3   1  21       18.52       15.74     10.66 o 
  -2   1  21       19.31       11.79      8.19 o 
  -1   1  21       70.21       99.98     18.39 o 
   0   1  21      829.03      788.29     68.43 o 
   1   1  21      823.89      764.61     57.04 o 
   2   1  21       31.55       20.90     15.41 o 
   3   1  21      115.16      197.88     29.27 o 
   4   1  21       25.68       35.75     12.09 o 
   5   1  21       19.23       18.66      7.12 o 
   6   1  21        9.52       35.62     17.72 o 
  -5   2  21       17.87        7.76     12.12 o 
  -4   2  21        7.96       14.62     30.63 o 
  -3   2  21      110.94      157.50     26.04 o 
  -2   2  21      182.30      194.12     22.47 o 
  -1   2  21      267.32      262.17     40.23 o 
   0   2  21     1056.76     1225.62    116.72 o 
   1   2  21      158.44      196.47     49.98 o 
   2   2  21       54.73       91.39     38.41 o 
   3   2  21       74.11       79.92     18.66 o 
   4   2  21      400.99      442.65     46.36 o 
   5   2  21        0.72       -5.86     14.16 o 
   6   2  21      101.18      139.41     35.61 o 
  -5   3  21        5.28       35.43     36.06 o 
  -4   3  21       19.94       18.11     35.49 o 
  -3   3  21      440.51      468.92     60.54 o 
  -2   3  21      929.45      861.71     50.45 o 
  -1   3  21       75.85       33.59     23.00 o 
   0   3  21       77.91       98.49     27.38 o 
   1   3  21        0.30        0.22      8.52 o 
   2   3  21      108.32      111.40     20.06 o 
   3   3  21      756.65      624.90     50.18 o 
   4   3  21       46.25       96.07     50.16 o 
   5   3  21       53.80       84.14     43.96 o 
   6   3  21      295.89      317.84     58.44 o 
  -5   4  21        0.94       40.66     44.88 o 
  -4   4  21       58.22       95.82     28.65 o 
  -3   4  21        8.57       27.78     19.81 o 
  -2   4  21        9.14       24.38     18.07 o 
  -1   4  21      291.82      324.19     55.45 o 
   0   4  21      239.53      184.96     43.04 o 
   1   4  21      223.09      226.53     29.92 o 
   2   4  21      420.65      506.92     92.33 o 
   3   4  21       41.49       31.99     30.71 o 
   4   4  21      383.15      412.01     93.90 o 
   5   4  21       13.03        6.92     26.94 o 
  -4   5  21       13.94       27.51     15.78 o 
  -3   5  21       88.53       45.89     32.47 o 
  -2   5  21       78.95       51.19     17.78 o 
  -1   5  21        2.41       12.26     16.22 o 
   0   5  21        6.98       27.56     29.75 o 
   1   5  21      165.43      167.06     54.75 o 
   2   5  21       13.43       49.53     33.43 o 
   3   5  21        2.94       68.99     61.18 o 
   4   5  21        2.98       -5.19     12.68 o 
   5   5  21       53.67      103.48     52.95 o 
  -4   6  21       55.42       20.41     37.05 o 
  -3   6  21       28.59        6.96     34.01 o 
  -2   6  21      254.21      289.98     50.03 o 
  -1   6  21       65.61       81.09     33.86 o 
   0   6  21        5.14        6.53     13.78 o 
   1   6  21       11.95       21.60     20.04 o 
   2   6  21      332.03      362.75     87.48 o 
   3   6  21       83.96      112.80     52.82 o 
   4   6  21        0.02        2.29     18.19 o 
  -3   7  21       78.08      105.65     61.93 o 
  -2   7  21       25.63       19.46     18.60 o 
  -1   7  21        0.93       -2.56     16.25 o 
   0   7  21      200.75      218.79     66.98 o 
   1   7  21       29.86       72.88     39.95 o 
   2   7  21       12.24       50.01     52.78 o 
   3   7  21        1.61       26.27     33.33 o 
  -1   8  21       36.88       24.33     16.75 o 
   0   8  21        0.64       -5.82     15.68 o 
   1   8  21       23.13       29.80     29.97 o 
  -1  -7  22      181.11      180.05     66.58 o 
   0  -7  22        4.58       10.92     14.05 o 
   1  -7  22      197.70      167.81     65.76 o 
   2  -7  22       73.74       56.30     40.15 o 
  -3  -6  22       23.01       27.76     18.66 o 
  -2  -6  22      188.26      195.93     70.96 o 
  -1  -6  22        0.33      -15.59     18.71 o 
   0  -6  22        2.24      -10.71     28.36 o 
   1  -6  22       31.52       19.10     17.69 o 
   2  -6  22       85.39      116.61     62.47 o 
   3  -6  22        3.92       18.18     16.11 o 
  -4  -5  22        0.89      -13.90     24.94 o 
  -3  -5  22      162.02      106.52     39.31 o 
  -2  -5  22       38.07       44.52     20.10 o 
  -1  -5  22      623.97      599.53     62.74 o 
   0  -5  22       12.23       -2.41     18.01 o 
   1  -5  22      335.96      354.86     86.20 o 
   2  -5  22        0.32      -38.82     38.82 o 
   3  -5  22       94.05      117.09     31.52 o 
   4  -5  22        5.73       10.99      8.87 o 
  -4  -4  22       32.28       33.74     15.33 o 
  -3  -4  22        9.77      -13.98     21.87 o 
  -2  -4  22      477.88      471.87     74.78 o 
  -1  -4  22        0.09      -10.85     11.83 o 
   0  -4  22      132.53      128.50     21.87 o 
   1  -4  22      348.96      384.64     83.80 o 
   2  -4  22     1198.52     1331.18    108.37 o 
   3  -4  22       69.63      115.04     26.49 o 
   4  -4  22      179.63      188.22     39.11 o 
   5  -4  22        2.45      -30.98     38.71 o 
  -5  -3  22        2.53       23.28     30.67 o 
  -4  -3  22      143.59      139.03     34.28 o 
  -3  -3  22      261.19      234.33     41.85 o 
  -2  -3  22       19.49        0.00     30.26 o 
  -1  -3  22      429.04      372.48     43.82 o 
   0  -3  22        6.22       35.38     26.75 o 
   1  -3  22      179.48      147.21     21.41 o 
   2  -3  22      106.14       66.98     18.20 o 
   3  -3  22       19.79       87.39     31.70 o 
   4  -3  22       19.54       36.48     16.77 o 
   5  -3  22       66.45       91.63     28.64 o 
  -5  -2  22        0.05       36.99     35.71 o 
  -4  -2  22        8.61       18.67     17.89 o 
  -3  -2  22      221.82      176.92     36.94 o 
  -2  -2  22      281.35      316.87     44.25 o 
  -1  -2  22      187.79      177.17     30.31 o 
   0  -2  22       89.35      112.36     18.33 o 
   1  -2  22      526.82      521.02     39.48 o 
   2  -2  22      294.62      332.04     46.21 o 
   3  -2  22      177.57      225.18     34.86 o 
   4  -2  22      124.81      154.23     30.63 o 
   5  -2  22        0.30        5.35      5.76 o 
   6  -2  22       15.92       12.74     11.71 o 
  -5  -1  22        2.51       80.53     49.56 o 
  -4  -1  22        4.96       14.55     22.23 o 
  -3  -1  22        1.76       34.99     50.83 o 
  -2  -1  22       15.73       23.51     35.18 o 
  -1  -1  22      274.88      264.89     35.73 o 
   0  -1  22       80.22      116.64     17.08 o 
   1  -1  22        9.39       11.63     10.03 o 
   2  -1  22       11.43        9.79     18.08 o 
   3  -1  22      436.07      415.76     28.70 o 
   4  -1  22        0.32       -1.75      1.75 o 
   5  -1  22        0.56       -2.61      5.67 o 
   6  -1  22        9.55        7.60      6.40 o 
  -5   0  22        0.04       -1.48     15.93 o 
  -4   0  22        0.83        1.37     11.60 o 
  -3   0  22        6.25        0.14     12.75 o 
  -2   0  22        5.02       15.64     13.02 o 
  -1   0  22       26.30       35.70      8.00 o 
   0   0  22      379.10      452.00     34.50 o 
   1   0  22        2.25       -4.64      7.32 o 
   2   0  22      338.93      350.06     30.86 o 
   3   0  22       30.55       47.34     16.45 o 
   4   0  22        0.00       23.92     11.22 o 
   5   0  22        0.00       -0.32      9.91 o 
   6   0  22      116.85      105.27     51.84 o 
  -5   1  22        8.88       11.99     30.92 o 
  -4   1  22       22.88       18.95     26.93 o 
  -3   1  22       26.13       42.40     19.92 o 
  -2   1  22      185.79      189.00     24.34 o 
  -1   1  22      218.71      213.15     25.59 o 
   0   1  22       37.45       50.41     59.17 o 
   1   1  22        4.30       70.77     34.32 o 
   2   1  22       12.59       11.63      8.74 o 
   3   1  22      832.59      838.07     53.53 o 
   4   1  22       55.05       69.92     16.83 o 
   5   1  22       38.41       17.30     16.44 o 
   6   1  22       53.10       71.95     30.43 o 
  -5   2  22       10.82       37.22     39.03 o 
  -4   2  22       12.84       23.84     27.61 o 
  -3   2  22      367.40      320.00     37.50 o 
  -2   2  22       32.88       41.91     12.97 o 
  -1   2  22      309.46      315.06     43.48 o 
   0   2  22        0.13       53.98     36.27 o 
   1   2  22       12.15       19.66     33.63 o 
   2   2  22       79.77      206.50     58.37 o 
   3   2  22      428.52      416.36     41.19 o 
   4   2  22      228.23      260.22     35.51 o 
   5   2  22        0.00       -3.02      6.97 o 
   6   2  22       38.34       52.13     23.31 o 
  -5   3  22        1.26       50.08     34.82 o 
  -4   3  22       19.68       91.78     47.33 o 
  -3   3  22       41.48       63.14     24.73 o 
  -2   3  22       27.53       28.25     20.06 o 
  -1   3  22        0.10        2.59      9.17 o 
   0   3  22       82.22      123.07     40.42 o 
   1   3  22       71.54      146.64     57.19 o 
   2   3  22       25.14       14.24     12.76 o 
   3   3  22     1756.30     1603.28    104.34 o 
   4   3  22      263.19      246.62     42.68 o 
   5   3  22       82.01      115.83     51.25 o 
  -5   4  22       15.61       66.77     52.85 o 
  -4   4  22        3.73       22.36     25.94 o 
  -3   4  22      212.28      229.85     45.24 o 
  -2   4  22      209.91      232.32     30.70 o 
  -1   4  22        5.52      -23.84     23.84 o 
   0   4  22       13.15       14.26     22.77 o 
   1   4  22      200.07      223.47     41.88 o 
   2   4  22      469.29      438.54     82.14 o 
   3   4  22       21.29       57.14     46.20 o 
   4   4  22       83.19      128.41     59.03 o 
   5   4  22        0.42      -26.39     26.39 o 
  -4   5  22       10.11       30.64      9.79 o 
  -3   5  22       32.07       35.11     26.24 o 
  -2   5  22       12.25       -9.59     14.62 o 
  -1   5  22       80.00       90.08     35.13 o 
   0   5  22        6.39       33.77     31.33 o 
   1   5  22        8.65       24.49     17.90 o 
   2   5  22      399.97      340.53     75.21 o 
   3   5  22      238.92      218.09     65.63 o 
   4   5  22       73.59       69.60     35.77 o 
   5   5  22       32.78       90.58     58.17 o 
  -3   6  22        8.03       -8.17     26.47 o 
  -2   6  22      175.87      203.64     65.51 o 
  -1   6  22       22.72       22.70     18.88 o 
   0   6  22       57.65       49.69     31.62 o 
   1   6  22       11.27       56.66     38.90 o 
   2   6  22      112.05      213.42     78.19 o 
   3   6  22        6.93       12.91     21.48 o 
   4   6  22        7.27       41.76     39.57 o 
  -2   7  22       24.97       22.47     12.18 o 
  -1   7  22        3.36       -9.08     10.71 o 
   0   7  22        4.87       27.12     49.23 o 
   1   7  22       31.68        8.00      7.86 o 
   2   7  22      156.35      187.03     63.19 o 
   3   7  22       90.65       77.97     45.26 o 
   0   8  22       13.37      -15.26     23.39 o 
   1   8  22        0.66        8.39     13.00 o 
  -1  -7  23      425.47      376.79     94.30 o 
   0  -7  23        3.71       -4.27     15.12 o 
   1  -7  23       22.24       67.82     59.72 o 
  -3  -6  23        3.40       -3.59     16.30 o 
  -2  -6  23      815.10      846.75    134.97 o 
  -1  -6  23       10.66        2.34     23.10 o 
   0  -6  23        4.02       26.75     22.49 o 
   1  -6  23        0.31        8.97     19.25 o 
   2  -6  23      241.88      413.51    104.18 o 
   3  -6  23        0.66       -7.46     32.82 o 
  -4  -5  23        0.00      -41.63     41.63 o 
  -3  -5  23      124.50       61.92     26.81 o 
  -2  -5  23        3.21       -3.52     11.65 o 
  -1  -5  23      732.09      831.50    128.22 o 
   0  -5  23       40.13       55.52     33.27 o 
   1  -5  23       22.97      311.13     90.62 o 
   2  -5  23        7.69      -32.85     32.85 o 
   3  -5  23      478.36      439.09     57.44 o 
   4  -5  23        1.45       -0.90      7.24 o 
  -4  -4  23       80.32       85.82     23.94 o 
  -3  -4  23        0.02       -4.69     17.54 o 
  -2  -4  23      928.14      786.34    101.98 o 
  -1  -4  23      151.88      144.32     28.99 o 
   0  -4  23        0.19        0.53      5.07 o 
   1  -4  23      110.15      104.36     58.90 o 
   2  -4  23      263.87      389.41    171.50 o 
   3  -4  23      117.04      109.08     25.38 o 
   4  -4  23      260.14      284.36     45.43 o 
   5  -4  23        0.16       13.80     25.82 o 
  -5  -3  23        7.14       21.77     29.09 o 
  -4  -3  23       72.44       80.36     28.63 o 
  -3  -3  23      259.73      270.89     46.38 o 
  -2  -3  23       74.22       68.76     17.85 o 
  -1  -3  23      252.84      225.87     34.42 o 
   0  -3  23      853.30      762.03     45.48 o 
   1  -3  23       73.26       44.47     29.64 o 
   2  -3  23       11.93        1.85     22.32 o 
   3  -3  23      605.33      597.41     58.33 o 
   4  -3  23       54.99       66.63     23.35 o 
   5  -3  23      113.12      152.31     38.38 o 
  -5  -2  23       19.72       90.14     51.32 o 
  -4  -2  23       47.39       48.11     21.16 o 
  -3  -2  23       95.67      108.78     28.50 o 
  -2  -2  23       14.56       25.61     15.86 o 
  -1  -2  23        1.28      -14.60     14.60 o 
   0  -2  23      146.36      171.93     24.12 o 
   1  -2  23       82.02       73.57     16.79 o 
   2  -2  23        1.22       20.07     17.79 o 
   3  -2  23      122.08      140.60     28.40 o 
   4  -2  23      118.28      149.24     29.71 o 
   5  -2  23        0.37       12.04     10.71 o 
  -5  -1  23        2.37      -11.55     13.42 o 
  -4  -1  23       26.00       32.15     29.02 o 
  -3  -1  23        0.22        0.95     16.24 o 
  -2  -1  23        8.53      -18.57     59.12 o 
  -1  -1  23       73.61       89.89     22.81 o 
   0  -1  23      159.60      181.15     19.62 o 
   1  -1  23      179.02      169.71     17.69 o 
   2  -1  23       50.15       31.47     29.04 o 
   3  -1  23      103.75      119.99     15.96 o 
   4  -1  23        0.66        9.33      3.81 o 
   5  -1  23       43.89       28.17     14.16 o 
   6  -1  23        2.49      -18.36     24.42 o 
  -5   0  23        2.99       -3.95     14.47 o 
  -4   0  23       25.02       17.25     19.92 o 
  -3   0  23       15.10        8.99      9.95 o 
  -2   0  23      145.82      115.59     28.56 o 
  -1   0  23       36.17       41.15      9.56 o 
   0   0  23      136.96      222.75     39.74 o 
   1   0  23      139.32      131.47     22.50 o 
   2   0  23       65.72       70.93     14.76 o 
   3   0  23       53.62       61.69     17.53 o 
   4   0  23       76.04       85.50     16.47 o 
   5   0  23        5.31        9.72     12.38 o 
   6   0  23        0.00       32.30     29.10 o 
  -5   1  23        0.00       13.59     27.40 o 
  -4   1  23       32.93       34.57     30.44 o 
  -3   1  23       71.09       72.50     25.55 o 
  -2   1  23       21.36       28.21     11.97 o 
  -1   1  23       99.00       96.02     17.12 o 
   0   1  23      463.76      442.74     44.75 o 
   1   1  23        2.21       32.86     26.42 o 
   2   1  23       27.27       39.58     21.25 o 
   3   1  23       18.21       65.06     29.83 o 
   4   1  23        1.24       10.41      7.04 o 
   5   1  23       51.96       36.80     13.25 o 
   6   1  23        4.03        9.66     12.57 o 
  -5   2  23        9.16       48.33     38.48 o 
  -4   2  23      130.73      160.27     57.28 o 
  -3   2  23       34.63       42.74     13.91 o 
  -2   2  23      137.23      118.60     18.33 o 
  -1   2  23       81.14       61.93     40.15 o 
   0   2  23      165.60      256.52     59.33 o 
   1   2  23      715.27      826.24    102.03 o 
   2   2  23      648.76      651.84     97.80 o 
   3   2  23        0.10       20.55     16.85 o 
   4   2  23      251.75      253.19     43.13 o 
   5   2  23        2.44       13.68      9.33 o 
   6   2  23       12.59       -3.89     30.09 o 
  -5   3  23        7.86       15.07     32.53 o 
  -4   3  23        1.02       81.59     52.08 o 
  -3   3  23       68.02      141.46     56.91 o 
  -2   3  23        4.01        3.10      7.88 o 
  -1   3  23       81.23       61.08     15.99 o 
   0   3  23      967.10     1034.78     81.89 o 
   1   3  23      395.15      385.71     80.30 o 
   2   3  23       80.38       79.34     26.49 o 
   3   3  23        8.13       80.13     74.58 o 
   4   3  23        0.04        5.73     23.06 o 
   5   3  23      276.33      351.96     85.23 o 
  -4   4  23      116.06      157.66     40.96 o 
  -3   4  23       65.18       78.20     27.47 o 
  -2   4  23      790.24      753.24     57.39 o 
  -1   4  23        0.07      -26.22     26.22 o 
   0   4  23       57.94       40.31     16.17 o 
   1   4  23      350.72      344.93     47.52 o 
   2   4  23      118.76      121.95     50.28 o 
   3   4  23      419.30      411.18     92.07 o 
   4   4  23      161.71      195.73     61.64 o 
   5   4  23        3.78      -18.33     26.05 o 
  -4   5  23        3.08        1.18     14.04 o 
  -3   5  23       62.34       42.28     21.96 o 
  -2   5  23        8.42        2.77     16.08 o 
  -1   5  23       54.31       40.40     40.14 o 
   0   5  23       19.92       82.26     44.46 o 
   1   5  23       29.64      -10.42     20.88 o 
   2   5  23       16.46       24.37     18.35 o 
   3   5  23       43.44       22.60     23.62 o 
   4   5  23        3.06        9.16      9.20 o 
   5   5  23      115.54      138.00     58.91 o 
  -3   6  23        7.35      -15.85     20.98 o 
  -2   6  23      126.91      144.05     57.16 o 
  -1   6  23        0.68        5.15     15.07 o 
   0   6  23       74.24       65.50     33.00 o 
   1   6  23      307.96      274.00     72.51 o 
   2   6  23      390.00      472.43     99.80 o 
   3   6  23        2.40       28.01     33.74 o 
   4   6  23      136.53      131.37     62.72 o 
  -2   7  23       14.39       -0.13     11.01 o 
  -1   7  23       14.13       27.49     15.19 o 
   0   7  23      274.96      279.32     74.24 o 
   1   7  23        0.00      -15.22     20.73 o 
   2   7  23       77.07      109.79     53.38 o 
   3   7  23      113.90      107.55     54.33 o 
   0   8  23       30.92       31.47     29.88 o 
   0  -7  24        7.13        2.99      5.05 o 
   1  -7  24      363.07      381.39     98.69 o 
  -2  -6  24      123.29      148.68     63.58 o 
  -1  -6  24        0.35        1.74     21.55 o 
   0  -6  24        9.68      -15.76     15.76 o 
   1  -6  24       32.07       32.58     29.76 o 
   2  -6  24     1136.84     1092.59    164.62 o 
   3  -6  24        0.00      -14.02     19.58 o 
  -3  -5  24      164.24      118.82     42.96 o 
  -2  -5  24      165.58      185.77     38.77 o 
  -1  -5  24      140.46      178.11     67.49 o 
   0  -5  24       23.62       47.22     36.51 o 
   1  -5  24     1524.11     1566.13    178.16 o 
   2  -5  24        4.28        3.07      7.48 o 
   3  -5  24        0.35       22.07     24.07 o 
   4  -5  24        0.01        5.60      7.74 o 
  -4  -4  24       18.43        2.66      8.36 o 
  -3  -4  24       48.95       15.90     24.61 o 
  -2  -4  24       34.72       25.09     14.67 o 
  -1  -4  24        7.46       13.83     12.23 o 
   0  -4  24        5.25        4.41     19.10 o 
   1  -4  24      132.63       92.63     21.72 o 
   2  -4  24     1476.00     1407.02    114.48 o 
   3  -4  24       54.36       34.20     11.70 o 
   4  -4  24      131.03      175.08     37.02 o 
  -4  -3  24       26.77       36.51     16.04 o 
  -3  -3  24       13.80       -0.43     15.89 o 
  -2  -3  24       22.44        4.30     20.40 o 
  -1  -3  24      302.59      338.25     43.14 o 
   0  -3  24        9.07       -1.41     16.92 o 
   1  -3  24      302.92      284.82     48.15 o 
   2  -3  24       39.34       39.41     16.33 o 
   3  -3  24       23.71       42.67     18.47 o 
   4  -3  24        8.74       32.71     17.34 o 
   5  -3  24       24.35       38.19     19.90 o 
  -5  -2  24       16.67       39.90     44.60 o 
  -4  -2  24        4.81        3.96     11.82 o 
  -3  -2  24       19.03       38.94     21.30 o 
  -2  -2  24       10.35       15.22     36.82 o 
  -1  -2  24       28.33       13.39     13.19 o 
   0  -2  24      162.08      194.90     26.12 o 
   1  -2  24       81.81       73.84     16.71 o 
   2  -2  24      441.25      414.65     55.45 o 
   3  -2  24      261.28      290.92     38.93 o 
   4  -2  24       19.89       35.01     15.83 o 
   5  -2  24       16.51       -6.31     32.67 o 
  -5  -1  24        5.53      -13.49     34.53 o 
  -4  -1  24       12.05        0.11     15.88 o 
  -3  -1  24        1.51      -17.40     17.40 o 
  -2  -1  24       23.47       13.83     22.08 o 
  -1  -1  24      162.55      171.05     40.29 o 
   0  -1  24       65.02       75.36     13.04 o 
   1  -1  24        7.76       17.22     11.84 o 
   2  -1  24       23.19       11.07     11.60 o 
   3  -1  24      177.32      186.91     18.65 o 
   4  -1  24       42.67       24.46     11.11 o 
   5  -1  24        1.41       -0.29      8.32 o 
   6  -1  24        3.55        0.98      6.15 o 
  -5   0  24        0.02      -18.40     28.73 o 
  -4   0  24       15.43       13.74     13.13 o 
  -3   0  24        0.02       16.91     13.77 o 
  -2   0  24       49.70       45.61     18.72 o 
  -1   0  24       73.55       78.81     12.80 o 
   0   0  24     1038.94     1022.61     53.78 o 
   1   0  24       88.96      102.86     19.50 o 
   2   0  24       13.45       16.27      8.99 o 
   3   0  24        7.65       10.51      9.50 o 
   4   0  24      131.40      135.98     19.42 o 
   5   0  24        0.06       -5.47     10.49 o 
   6   0  24       12.47       -2.95     11.13 o 
  -5   1  24       23.09       35.42     29.05 o 
  -4   1  24       22.59       51.08     38.75 o 
  -3   1  24       44.86       67.18     26.01 o 
  -2   1  24       23.29       39.99     13.24 o 
  -1   1  24       32.80       31.91     11.64 o 
   0   1  24       59.33       42.88     47.96 o 
   1   1  24       84.33       79.08     34.57 o 
   2   1  24       13.80       18.04     15.62 o 
   3   1  24      500.39      537.34     54.71 o 
   4   1  24        9.18        9.86      5.24 o 
   5   1  24        6.76        9.49      6.82 o 
   6   1  24        0.01       13.03     20.78 o 
  -5   2  24        0.06        2.27     18.55 o 
  -4   2  24        0.04       34.37     32.26 o 
  -3   2  24       11.52        4.60      7.17 o 
  -2   2  24        0.17        9.82      7.68 o 
  -1   2  24       51.91       41.19     15.44 o 
   0   2  24      193.16      208.50     51.94 o 
   1   2  24      249.21      319.17     71.50 o 
   2   2  24      764.53      871.14    109.37 o 
   3   2  24      171.73      188.45     30.85 o 
   4   2  24      333.58      382.41     51.37 o 
   5   2  24        2.56        2.90      6.21 o 
   6   2  24       21.18       50.93     32.10 o 
  -5   3  24       20.52       18.44     17.73 o 
  -4   3  24       78.56      112.49     55.86 o 
  -3   3  24      130.91      111.61     22.99 o 
  -2   3  24       98.48       96.26     15.69 o 
  -1   3  24       29.93       -5.04     33.04 o 
   0   3  24     1341.27     1387.61     95.54 o 
   1   3  24      520.73      539.87     64.96 o 
   2   3  24       11.99       25.88     26.18 o 
   3   3  24       37.21       19.27     34.92 o 
   4   3  24       63.62       55.39     16.78 o 
   5   3  24       18.20       28.00     26.23 o 
  -4   4  24        8.28       13.60     18.25 o 
  -3   4  24        6.08       18.08     15.22 o 
  -2   4  24        2.65        1.12     19.89 o 
  -1   4  24       71.54       33.73     24.97 o 
   0   4  24       27.76       15.93      6.30 o 
   1   4  24        0.68      -15.67     20.67 o 
   2   4  24      101.95      144.67     39.74 o 
   3   4  24      498.32      527.26    102.88 o 
   4   4  24      233.63      219.43     65.33 o 
   5   4  24        1.62       -6.85     31.47 o 
  -4   5  24       17.25        8.04     13.17 o 
  -3   5  24      163.66      128.89     31.98 o 
  -2   5  24       32.45       24.65     12.76 o 
  -1   5  24      448.29      506.07     86.47 o 
   0   5  24      254.09      280.96     65.34 o 
   1   5  24        7.17      179.52     78.92 o 
   2   5  24       81.35       38.81     16.99 o 
   3   5  24        0.77      -21.92     35.17 o 
   4   5  24        0.95      -32.99     33.18 o 
  -3   6  24       16.78      -13.05     68.04 o 
  -2   6  24      195.88      159.28     54.90 o 
  -1   6  24       14.19       20.33     20.67 o 
   0   6  24        3.11        6.70     15.74 o 
   1   6  24       51.75      110.87     50.07 o 
   2   6  24      148.04      218.66     76.37 o 
   3   6  24       19.24       31.24     30.68 o 
   4   6  24       85.25       92.23     54.20 o 
  -2   7  24        3.54        5.81     11.14 o 
  -1   7  24        0.43       -1.65     17.98 o 
   0   7  24       28.38       62.56     52.42 o 
   1   7  24        9.17       12.78     26.84 o 
   2   7  24       13.83       21.69     20.32 o 
   3   7  24        7.64       21.44     20.40 o 
  -2  -6  25       14.55       36.31     33.15 o 
  -1  -6  25       30.77       10.21     15.09 o 
   0  -6  25       44.10       39.64     31.60 o 
   1  -6  25        0.76        2.63      9.65 o 
   2  -6  25        9.87       91.72     66.52 o 
   3  -6  25       10.62        4.22     16.93 o 
  -3  -5  25      104.46       70.86     35.22 o 
  -2  -5  25       28.81       21.73     26.58 o 
  -1  -5  25      116.41      155.23     57.79 o 
   0  -5  25       29.61       48.69     34.86 o 
   1  -5  25      534.83      599.72    124.72 o 
   2  -5  25       33.32       16.24     24.20 o 
   3  -5  25       17.05       14.18     12.93 o 
   4  -5  25        3.51       30.32     15.12 o 
  -4  -4  25        0.42      -10.75     11.49 o 
  -3  -4  25      216.97      191.50     39.87 o 
  -2  -4  25      109.63      131.54     28.85 o 
  -1  -4  25      175.32      148.55     28.67 o 
   0  -4  25      163.18      122.14     29.06 o 
   1  -4  25        1.16       -0.70      9.87 o 
   2  -4  25        6.24       56.55     28.95 o 
   3  -4  25       28.11       21.11     10.52 o 
   4  -4  25       96.21      109.69     28.16 o 
  -4  -3  25        6.65        5.28     15.16 o 
  -3  -3  25       33.90       30.57     15.45 o 
  -2  -3  25      164.01      152.20     38.56 o 
  -1  -3  25      268.22      306.33     41.04 o 
   0  -3  25      321.95      300.15     28.59 o 
   1  -3  25      519.63      528.55     68.11 o 
   2  -3  25       11.14       19.41     13.59 o 
   3  -3  25        9.90       17.34     13.05 o 
   4  -3  25        4.45       26.82     17.87 o 
   5  -3  25       19.53       16.57      5.94 o 
  -5  -2  25        8.00       64.42     48.83 o 
  -4  -2  25        2.48       27.34     15.34 o 
  -3  -2  25       94.95       64.18     21.75 o 
  -2  -2  25        0.61       22.20     12.72 o 
  -1  -2  25        3.42        6.11      7.64 o 
   0  -2  25       61.33       81.34     19.76 o 
   1  -2  25      138.56      141.42     21.57 o 
   2  -2  25       18.63       33.88     23.62 o 
   3  -2  25       25.74       49.84     17.52 o 
   4  -2  25       58.70       78.09     21.00 o 
   5  -2  25        1.09        6.15     14.81 o 
  -5  -1  25       20.49      -27.05     40.12 o 
  -4  -1  25        6.11       -7.17     12.35 o 
  -3  -1  25       35.88        9.74     13.96 o 
  -2  -1  25        6.47       12.60     38.75 o 
  -1  -1  25      218.99      303.43     42.13 o 
   0  -1  25       37.94       50.89     10.99 o 
   1  -1  25       25.46       32.96     11.96 o 
   2  -1  25       59.85       47.65     13.27 o 
   3  -1  25      269.62      271.75     36.97 o 
   4  -1  25        2.01       28.89     15.05 o 
   5  -1  25       27.53        7.87     14.05 o 
  -5   0  25        0.22        7.93     20.40 o 
  -4   0  25       47.74        6.79     16.05 o 
  -3   0  25        7.29       12.68     18.30 o 
  -2   0  25        0.16       -2.26      7.75 o 
  -1   0  25       34.79       50.63     11.95 o 
   0   0  25      319.28      334.91     40.77 o 
   1   0  25        8.74       16.26      8.23 o 
   2   0  25      480.83      454.47     35.39 o 
   3   0  25        0.78       18.81     13.12 o 
   4   0  25        0.02        4.01      7.50 o 
   5   0  25        0.01        2.71     14.18 o 
   6   0  25        4.03       -3.13     13.32 o 
  -5   1  25       12.97       37.41     30.08 o 
  -4   1  25       62.69       59.24     41.27 o 
  -3   1  25      149.76      147.67     33.87 o 
  -2   1  25       63.06       51.35     13.83 o 
  -1   1  25      159.16      191.21     24.93 o 
   0   1  25        0.53       20.59     20.37 o 
   1   1  25       39.70       69.75     36.21 o 
   2   1  25       36.52       26.99     17.39 o 
   3   1  25      416.66      423.58     50.69 o 
   4   1  25       11.29       19.03     13.26 o 
   5   1  25        2.66        1.98     11.19 o 
   6   1  25        0.08       -6.63     24.62 o 
  -5   2  25        1.83       46.04     36.71 o 
  -4   2  25       17.33       53.53     42.62 o 
  -3   2  25       55.24       65.25     18.28 o 
  -2   2  25       38.81       47.35     14.63 o 
  -1   2  25       22.45       20.72     37.55 o 
   0   2  25       11.93       40.68     31.01 o 
   1   2  25      129.46      203.28     56.58 o 
   2   2  25       12.70       50.24     39.44 o 
   3   2  25      155.15      163.77     29.08 o 
   4   2  25       10.98       40.06     26.93 o 
   5   2  25        1.57       -7.93     11.77 o 
  -5   3  25        0.65       79.82     49.32 o 
  -4   3  25        5.26       32.91     40.13 o 
  -3   3  25       14.08        9.34     14.28 o 
  -2   3  25      144.50      153.62     22.28 o 
  -1   3  25       18.43       29.25     31.56 o 
   0   3  25      144.92      238.74     44.37 o 
   1   3  25      493.84      531.76     63.88 o 
   2   3  25      188.47      204.51     40.19 o 
   3   3  25        2.43       -6.73     30.04 o 
   4   3  25       29.26       21.51     13.35 o 
   5   3  25        8.66       16.76     20.47 o 
  -4   4  25        0.04        7.16     25.85 o 
  -3   4  25        1.40        9.51      9.98 o 
  -2   4  25      139.15      151.93     24.67 o 
  -1   4  25      597.95      523.38     57.20 o 
   0   4  25       21.23        8.51     16.22 o 
   1   4  25      216.48      195.29     37.05 o 
   2   4  25      874.82      848.76     84.83 o 
   3   4  25      129.42      186.86     64.56 o 
   4   4  25       19.68       26.48     35.08 o 
   5   4  25       13.55       22.62     13.48 o 
  -4   5  25        6.66       -2.63     22.80 o 
  -3   5  25       37.85       26.35     37.64 o 
  -2   5  25      192.76      196.87     57.44 o 
  -1   5  25      714.43      865.93    112.29 o 
   0   5  25        5.76       29.32     21.05 o 
   1   5  25     1437.85     1354.64    148.44 o 
   2   5  25      123.95      142.23     48.94 o 
   3   5  25       58.68       46.13     25.69 o 
   4   5  25        7.10       -4.28     22.80 o 
  -3   6  25       13.10        1.35     33.35 o 
  -2   6  25       10.11       60.26     41.29 o 
  -1   6  25       16.64       20.72     22.43 o 
   0   6  25       18.07       40.59     28.95 o 
   1   6  25       14.46       81.59     49.82 o 
   2   6  25      290.58      284.41     79.46 o 
   3   6  25       23.19       30.78     29.72 o 
   4   6  25       52.85       68.95     46.23 o 
  -2   7  25       63.65       36.26     26.36 o 
  -1   7  25      149.27      151.25     41.21 o 
   0   7  25       24.45       38.99     31.81 o 
   1   7  25      220.10      184.12     64.01 o 
   2   7  25       25.51       26.95     26.95 o 
  -2  -6  26        3.25        1.55     18.85 o 
  -1  -6  26       15.48        7.95      7.19 o 
   0  -6  26        0.75       10.23     22.03 o 
   1  -6  26      103.47       84.80     44.85 o 
   2  -6  26       86.61       78.42     51.39 o 
  -3  -5  26        8.98      -36.51     36.51 o 
  -2  -5  26       74.97       72.44     40.64 o 
  -1  -5  26       66.68       98.26     47.88 o 
   0  -5  26       51.52       66.91     39.65 o 
   1  -5  26      210.38      251.91     53.24 o 
   2  -5  26      133.23      133.84     36.24 o 
   3  -5  26       80.20       54.71     37.85 o 
  -4  -4  26       76.52       51.05     23.14 o 
  -3  -4  26       13.15       -4.77     29.57 o 
  -2  -4  26      265.17      248.16     42.50 o 
  -1  -4  26        7.37        0.07     26.27 o 
   0  -4  26        6.12       -6.23     43.23 o 
   1  -4  26        0.60        9.60      9.27 o 
   2  -4  26      194.10      153.49     37.90 o 
   3  -4  26       13.33       21.96     16.75 o 
   4  -4  26       77.65       89.93     25.80 o 
  -4  -3  26      193.48      180.40     39.88 o 
  -3  -3  26       18.79       20.38     13.34 o 
  -2  -3  26      241.52      244.96     41.40 o 
  -1  -3  26        2.20        0.68     11.23 o 
   0  -3  26      337.09      333.22     69.06 o 
   1  -3  26      357.15      398.30     78.53 o 
   2  -3  26       81.57       86.65     24.72 o 
   3  -3  26        2.74        0.97      6.83 o 
   4  -3  26       64.07       68.81     21.26 o 
   5  -3  26       56.98       73.21     27.82 o 
  -5  -2  26       62.39      166.30     68.85 o 
  -4  -2  26       58.80       72.91     36.47 o 
  -3  -2  26       46.29       82.31     38.07 o 
  -2  -2  26      141.33      128.72     26.92 o 
  -1  -2  26        0.09        3.19     11.14 o 
   0  -2  26        4.64       56.01     19.19 o 
   1  -2  26       85.63      114.10     31.88 o 
   2  -2  26        0.40        9.79     17.32 o 
   3  -2  26       39.76       22.95     16.69 o 
   4  -2  26       15.13       16.85     11.60 o 
   5  -2  26       10.62        3.09     14.10 o 
  -5  -1  26        2.31       10.46     21.21 o 
  -4  -1  26        2.01       -1.78      6.80 o 
  -3  -1  26      173.83      171.36     33.69 o 
  -2  -1  26        6.07       25.67     12.20 o 
  -1  -1  26      469.97      527.17     55.18 o 
   0  -1  26       91.39       92.65     14.76 o 
   1  -1  26      404.53      413.94     30.01 o 
   2  -1  26       52.23       77.68     24.57 o 
   3  -1  26       27.12       38.78     21.61 o 
   4  -1  26       34.08       44.94     18.11 o 
   5  -1  26        3.81        7.56      8.58 o 
  -5   0  26        1.07       -0.67      9.75 o 
  -4   0  26       82.08       73.01     38.58 o 
  -3   0  26       22.07       25.14     16.01 o 
  -2   0  26       10.20       33.88     17.31 o 
  -1   0  26        3.01       19.93     10.63 o 
   0   0  26      220.21      271.62     69.98 o 
   1   0  26       45.51       47.40     13.72 o 
   2   0  26       97.00      120.91     20.32 o 
   3   0  26        3.77       -0.58      6.87 o 
   4   0  26        9.30        3.84      3.47 o 
   5   0  26        2.76       25.15     17.90 o 
  -5   1  26        3.43        2.20     14.54 o 
  -4   1  26        8.37        5.26     19.06 o 
  -3   1  26       35.89       56.63     23.07 o 
  -2   1  26       53.23       76.10     18.44 o 
  -1   1  26      172.55      153.76     23.39 o 
   0   1  26       12.69       37.28     26.04 o 
   1   1  26      522.22      492.37     82.66 o 
   2   1  26        0.21        5.15     14.05 o 
   3   1  26       54.07       75.83     23.37 o 
   4   1  26       25.47       53.55     23.37 o 
   5   1  26       30.37       44.94     19.10 o 
  -5   2  26       16.04       76.06     45.66 o 
  -4   2  26       41.77       24.99     26.91 o 
  -3   2  26       54.88       64.71     17.78 o 
  -2   2  26       16.09       42.25     17.15 o 
  -1   2  26      195.94      196.86     34.94 o 
   0   2  26       12.16       54.15     46.24 o 
   1   2  26       41.45       22.72     22.14 o 
   2   2  26      141.46      116.62     42.38 o 
   3   2  26      143.37      155.99     27.83 o 
   4   2  26       43.42       56.48     34.76 o 
   5   2  26        6.76       11.57     12.92 o 
  -4   3  26       19.14       91.99     53.01 o 
  -3   3  26        0.00        5.95     11.41 o 
  -2   3  26      475.57      456.57     37.49 o 
  -1   3  26     1724.97     1693.86     85.57 o 
   0   3  26       22.58       65.14     30.87 o 
   1   3  26        6.37       82.17     35.27 o 
   2   3  26       70.43       85.05     27.40 o 
   3   3  26        0.80       10.76     12.59 o 
   4   3  26       59.01        9.43     13.86 o 
   5   3  26       16.60       42.04     36.21 o 
  -4   4  26        2.87        7.60     24.32 o 
  -3   4  26      116.50      132.08     35.72 o 
  -2   4  26     1078.53     1044.08     69.52 o 
  -1   4  26       60.07       76.54     23.87 o 
   0   4  26      261.51      240.42     42.22 o 
   1   4  26       37.14       45.07     24.21 o 
   2   4  26       79.19      104.63     39.93 o 
   3   4  26       85.67       79.44     34.07 o 
   4   4  26       11.77        6.89     22.61 o 
   5   4  26       15.88       34.18     35.28 o 
  -4   5  26        9.16       17.20      7.86 o 
  -3   5  26        6.43        2.43     25.25 o 
  -2   5  26       18.93        8.48     16.71 o 
  -1   5  26     1012.84      980.22    116.05 o 
   0   5  26       31.83       17.64     14.51 o 
   1   5  26       47.83      119.84     70.59 o 
   2   5  26       98.87       97.19     41.17 o 
   3   5  26       35.24       36.87     26.12 o 
   4   5  26        6.88      -24.18     36.03 o 
  -3   6  26      131.17      170.43     63.70 o 
  -2   6  26      687.02      635.45    117.49 o 
  -1   6  26        3.22        4.25      5.54 o 
   0   6  26       91.19       80.61     40.31 o 
   1   6  26      121.72      162.54     58.17 o 
   2   6  26        3.56      212.23     87.44 o 
   3   6  26        0.65       16.10     25.91 o 
  -1   7  26      355.20      320.70     58.19 o 
   0   7  26        0.35      -15.21     17.96 o 
   1   7  26       48.19      151.39     64.68 o 
   2   7  26       40.59       18.34     18.38 o 
  -1  -6  27       60.17       18.89     26.46 o 
   0  -6  27      104.32       90.34     48.93 o 
   1  -6  27       73.70       67.31     45.74 o 
   2  -6  27        0.10        8.64     24.95 o 
  -3  -5  27        0.10      -42.81     46.63 o 
  -2  -5  27       42.38       35.41     14.90 o 
  -1  -5  27       32.58       56.22     37.10 o 
   0  -5  27       49.67       24.05     29.71 o 
   1  -5  27      139.43      117.94     45.15 o 
   2  -5  27        4.99        4.75      9.40 o 
   3  -5  27       83.25       90.03     36.69 o 
  -4  -4  27       17.73        1.62     15.70 o 
  -3  -4  27        5.81        5.15     31.71 o 
  -2  -4  27       11.60       24.36     11.50 o 
  -1  -4  27      240.14      233.93     48.53 o 
   0  -4  27      504.87      460.77     66.12 o 
   1  -4  27        0.22       14.13     36.25 o 
   2  -4  27        0.92      -10.85     29.56 o 
   3  -4  27       59.22       40.38     12.82 o 
   4  -4  27       42.26       70.36     25.25 o 
  -4  -3  27        1.04       15.31     15.20 o 
  -3  -3  27       57.35       70.00     24.03 o 
  -2  -3  27        1.31       -2.50     14.87 o 
  -1  -3  27        5.32       -7.54      9.53 o 
   0  -3  27      835.56      819.97    119.10 o 
   1  -3  27      451.36      411.65     61.31 o 
   2  -3  27       17.62       41.03     23.11 o 
   3  -3  27       16.74       15.43     15.53 o 
   4  -3  27        6.75       19.60     15.15 o 
   5  -3  27       57.29       61.54     23.41 o 
  -4  -2  27      120.50      136.78     33.21 o 
  -3  -2  27      115.03       96.38     44.44 o 
  -2  -2  27       29.32       27.58     15.01 o 
  -1  -2  27      166.61      148.09     29.94 o 
   0  -2  27     3589.41     3452.30    112.11 o 
   1  -2  27      192.38      209.53     40.64 o 
   2  -2  27        3.90       19.53     16.80 o 
   3  -2  27       20.40        9.24     13.25 o 
   4  -2  27       58.35       53.84     17.03 o 
   5  -2  27        7.19       12.82     10.86 o 
  -5  -1  27       78.17       35.81     25.94 o 
  -4  -1  27       72.23       27.47     17.97 o 
  -3  -1  27        1.13        9.40     15.75 o 
  -2  -1  27       56.98       33.24     15.58 o 
  -1  -1  27      116.47      209.89     45.98 o 
   0  -1  27     1002.02     1008.82     50.61 o 
   1  -1  27       34.68       19.83     19.79 o 
   2  -1  27       33.35       18.19     10.99 o 
   3  -1  27       96.07      108.95     32.50 o 
   4  -1  27        0.47       16.46     10.53 o 
   5  -1  27        0.27       -4.43     11.06 o 
  -5   0  27       15.36      -11.82     18.34 o 
  -4   0  27       98.84      115.87     50.89 o 
  -3   0  27        1.43       -7.46      8.11 o 
  -2   0  27       57.85       47.29     18.44 o 
  -1   0  27      233.57      228.73     22.52 o 
   0   0  27     2878.48     2984.04    125.66 o 
   1   0  27        1.12       -6.95      6.95 o 
   2   0  27      423.16      414.13     54.86 o 
   3   0  27       15.56       15.89     17.36 o 
   4   0  27       62.77       26.44     15.18 o 
   5   0  27        0.15       18.98     14.03 o 
  -5   1  27       41.23       20.10     35.41 o 
  -4   1  27        0.86       -2.10     25.95 o 
  -3   1  27        4.68       30.63     19.06 o 
  -2   1  27       98.39      122.67     21.69 o 
  -1   1  27       50.80       69.00     16.07 o 
   0   1  27      294.00      312.57     63.39 o 
   1   1  27        2.38       72.06     43.42 o 
   2   1  27        0.42      -11.82     14.44 o 
   3   1  27       35.60       28.41     16.01 o 
   4   1  27        1.25        1.90      5.43 o 
   5   1  27       36.19       59.36     22.52 o 
  -5   2  27        7.56       49.63     41.84 o 
  -4   2  27       43.16       60.33     40.78 o 
  -3   2  27       36.30       42.13     17.10 o 
  -2   2  27      288.01      283.96     36.51 o 
  -1   2  27        9.52        6.55     83.63 o 
   0   2  27     1339.30     1356.91    137.95 o 
   1   2  27        3.74       30.48     29.82 o 
   2   2  27       24.08       46.31     32.27 o 
   3   2  27        3.46       11.80      9.88 o 
   4   2  27       96.46      126.68     45.72 o 
   5   2  27        0.95       -0.36     30.79 o 
  -4   3  27       91.65      195.75     73.31 o 
  -3   3  27       19.87       16.87     13.24 o 
  -2   3  27       24.79       23.04      8.63 o 
  -1   3  27      199.24      203.56     43.56 o 
   0   3  27      896.47      939.85     81.54 o 
   1   3  27      417.74      465.01     61.05 o 
   2   3  27        0.03       -5.90     29.05 o 
   3   3  27       59.20       73.36     25.83 o 
   4   3  27       12.97      -13.61     23.53 o 
   5   3  27      166.64      203.25     70.02 o 
  -4   4  27       15.55       39.79     19.17 o 
  -3   4  27       23.53       24.20     12.81 o 
  -2   4  27      312.60      290.10     38.10 o 
  -1   4  27      212.00      217.50     39.43 o 
   0   4  27      301.49      267.39     46.86 o 
   1   4  27      179.04      167.48     36.58 o 
   2   4  27      451.24      438.04     62.45 o 
   3   4  27        1.42      -11.40     20.56 o 
   4   4  27      171.84      249.76     79.06 o 
   5   4  27        4.95       32.94     23.10 o 
  -3   5  27       67.30       28.50     23.08 o 
  -2   5  27        0.09        8.03     18.47 o 
  -1   5  27       96.18      106.83     43.68 o 
   0   5  27       49.76       14.83     10.43 o 
   1   5  27      970.86      946.61    127.14 o 
   2   5  27        2.20      -22.37     35.88 o 
   3   5  27       71.26       60.29     26.89 o 
   4   5  27       18.30      -18.11     30.01 o 
  -3   6  27        3.43       25.29     26.18 o 
  -2   6  27      670.69      664.89    125.47 o 
  -1   6  27       50.54       56.30     22.81 o 
   0   6  27       89.61       83.46     41.09 o 
   1   6  27       10.00       32.91     35.54 o 
   2   6  27      833.06      845.87    135.49 o 
   3   6  27       21.72       25.60     29.85 o 
  -1   7  27      107.92      116.44     37.13 o 
   0   7  27       28.75       32.45     32.68 o 
   1   7  27      263.81      269.73     90.05 o 
   2   7  27        3.01        8.11     33.28 o 
  -1  -6  28       13.13       30.57     28.48 o 
   0  -6  28        7.76        0.43     13.27 o 
   1  -6  28       37.01       45.73     25.10 o 
   2  -6  28        4.57       15.89     17.10 o 
  -2  -5  28        2.43      -12.55     12.55 o 
  -1  -5  28      128.63       74.71     36.07 o 
   0  -5  28        0.03       -4.00     42.22 o 
   1  -5  28       41.20       17.35     33.52 o 
   2  -5  28      121.67       92.56     34.15 o 
   3  -5  28       85.14      126.38     37.98 o 
  -3  -4  28        0.01        1.12     36.47 o 
  -2  -4  28       89.39       91.22     39.27 o 
  -1  -4  28      244.62      213.04     46.84 o 
   0  -4  28       66.90       24.82     33.31 o 
   1  -4  28       28.33       19.83     16.56 o 
   2  -4  28       12.35       15.82     15.65 o 
   3  -4  28       94.67       88.23     30.88 o 
   4  -4  28      142.06      152.13     35.53 o 
  -4  -3  28       22.36       40.48     23.02 o 
  -3  -3  28       52.51       73.89     26.67 o 
  -2  -3  28       42.57       61.78     26.48 o 
  -1  -3  28      863.20      870.10     71.83 o 
   0  -3  28      466.40      508.06     97.03 o 
   1  -3  28        9.26        4.34     15.40 o 
   2  -3  28      322.96      337.44     55.75 o 
   3  -3  28       96.30       94.98     32.72 o 
   4  -3  28       53.23       58.26     19.71 o 
  -4  -2  28        0.88      -44.47     44.47 o 
  -3  -2  28       73.42       49.63     18.18 o 
  -2  -2  28        5.79       12.86     11.31 o 
  -1  -2  28      673.47      688.17     62.65 o 
   0  -2  28       45.02      129.57     27.98 o 
   1  -2  28        3.06       19.80     19.41 o 
   2  -2  28       67.65       71.45     25.88 o 
   3  -2  28       65.79       43.81     22.21 o 
   4  -2  28       32.91        6.47     17.78 o 
   5  -2  28       14.19       35.64     13.48 o 
  -4  -1  28        2.20      -19.48     31.58 o 
  -3  -1  28       28.87       17.99     18.76 o 
  -2  -1  28       40.78       46.59     18.03 o 
  -1  -1  28     1901.89     1937.83    106.94 o 
   0  -1  28      276.64      310.00     28.67 o 
   1  -1  28        6.33       -6.07     13.54 o 
   2  -1  28      110.43       82.27     25.29 o 
   3  -1  28      549.72      478.44     62.21 o 
   4  -1  28       80.96       81.36     22.26 o 
   5  -1  28        9.83       27.29     16.61 o 
  -5   0  28       16.36       28.11     27.11 o 
  -4   0  28        3.93       10.22     29.09 o 
  -3   0  28       11.46       11.71     10.40 o 
  -2   0  28        9.74       16.05     11.52 o 
  -1   0  28      129.59      145.00     18.12 o 
   0   0  28      276.99      422.48     80.34 o 
   1   0  28      154.56      158.58     26.36 o 
   2   0  28        7.01       21.07     22.78 o 
   3   0  28        4.01       12.00     11.99 o 
   4   0  28       15.41       17.46     10.08 o 
   5   0  28        3.61       30.56     18.59 o 
  -5   1  28      106.10      152.62     60.85 o 
  -4   1  28        0.03       12.57     22.81 o 
  -3   1  28       13.80       42.60     21.05 o 
  -2   1  28      111.62      121.05     20.54 o 
  -1   1  28     1084.28     1169.60     63.86 o 
   0   1  28        0.02       38.61     31.13 o 
   1   1  28      135.96      174.96     57.08 o 
   2   1  28      136.86      124.39     39.29 o 
   3   1  28      295.56      274.38     44.42 o 
   4   1  28        3.51        2.59     13.58 o 
   5   1  28       26.52       27.76     15.93 o 
  -4   2  28        0.12       10.48     26.27 o 
  -3   2  28      160.31      131.92     26.13 o 
  -2   2  28      582.18      545.81     50.60 o 
  -1   2  28     1135.97     1109.45     89.56 o 
   0   2  28      389.60      577.49    101.72 o 
   1   2  28        9.06       32.90     35.66 o 
   2   2  28        0.01       60.62     38.15 o 
   3   2  28      193.56      186.80     33.45 o 
   4   2  28       43.46       51.01     28.02 o 
   5   2  28        4.06       16.86     21.15 o 
  -4   3  28       28.51       65.81     47.24 o 
  -3   3  28       68.03       72.04     19.65 o 
  -2   3  28        3.57       -1.08      2.92 o 
  -1   3  28      494.38      438.83     44.17 o 
   0   3  28       11.52       73.40     49.66 o 
   1   3  28        1.62       42.90     34.19 o 
   2   3  28       42.52       74.03     38.36 o 
   3   3  28       19.52        5.13     29.33 o 
   4   3  28        0.24       11.89     16.70 o 
   5   3  28       74.06      159.70     69.11 o 
  -4   4  28        0.07       34.98     25.45 o 
  -3   4  28       86.27       67.37     22.23 o 
  -2   4  28       10.54      -12.80     21.05 o 
  -1   4  28      164.75      191.87     35.66 o 
   0   4  28      350.60      361.92     58.48 o 
   1   4  28        1.93      -11.71     21.79 o 
   2   4  28      112.26       75.29     27.87 o 
   3   4  28        5.09       -1.24     19.27 o 
   4   4  28       54.23       69.34     45.07 o 
  -3   5  28        0.45      -11.10     28.73 o 
  -2   5  28       21.63       25.09     19.82 o 
  -1   5  28        4.09       -1.27     12.23 o 
   0   5  28       24.80       -8.45     11.50 o 
   1   5  28      334.78      398.51     87.68 o 
   2   5  28        1.42      -15.64     23.09 o 
   3   5  28        2.44      -15.89     26.48 o 
   4   5  28        2.96       -2.84     22.21 o 
  -2   6  28       25.13       44.56     40.36 o 
  -1   6  28        0.25       -5.34     11.74 o 
   0   6  28       53.63       70.54     42.93 o 
   1   6  28        8.74       36.05     27.95 o 
   2   6  28      271.55      283.54     85.75 o 
   3   6  28       10.94       25.14     26.48 o 
  -1   7  28       20.96       28.49     18.18 o 
   0   7  28       38.81       43.08     34.77 o 
   1   7  28      311.53      280.43     88.67 o 
   0  -6  29       53.67       15.06     62.32 o 
   1  -6  29       84.13       55.60     26.47 o 
  -2  -5  29        0.30      -21.64     21.64 o 
  -1  -5  29        2.70      -10.42     13.33 o 
   0  -5  29       87.21       44.26     30.63 o 
   1  -5  29        7.56       -3.81     21.48 o 
   2  -5  29       14.57       24.57     19.43 o 
   3  -5  29        1.20        2.22     15.13 o 
  -3  -4  29       43.70       49.61     27.79 o 
  -2  -4  29       73.80       58.13     28.35 o 
  -1  -4  29      123.04      123.97     36.04 o 
   0  -4  29       88.59       71.91     24.72 o 
   1  -4  29        0.01       -8.11     10.60 o 
   2  -4  29        3.03       13.35     15.85 o 
   3  -4  29       95.78       79.33     29.27 o 
   4  -4  29        1.61       29.20     18.73 o 
  -4  -3  29        0.25       97.22     51.10 o 
  -3  -3  29        9.49       31.19     17.48 o 
  -2  -3  29       93.69       80.90     20.60 o 
  -1  -3  29      210.15      225.77     64.95 o 
   0  -3  29       95.39       97.93     50.01 o 
   1  -3  29       33.99       51.26     23.43 o 
   2  -3  29      194.76      201.71     43.83 o 
   3  -3  29       28.57       31.58     17.84 o 
   4  -3  29        1.18        3.03     11.33 o 
  -4  -2  29       32.01       -2.01     31.00 o 
  -3  -2  29       42.85       19.84     15.13 o 
  -2  -2  29        2.48        5.23     27.66 o 
  -1  -2  29      131.73      131.77     30.03 o 
   0  -2  29       58.56       65.14     36.53 o 
   1  -2  29       29.19       39.92     20.31 o 
   2  -2  29       22.06       23.92     15.80 o 
   3  -2  29      196.27      192.61     42.51 o 
   4  -2  29        0.11        5.50     10.13 o 
   5  -2  29        8.82        9.80     10.93 o 
  -4  -1  29       15.73      -13.74     27.44 o 
  -3  -1  29      137.30      109.40     29.45 o 
  -2  -1  29       12.27       12.57      6.64 o 
  -1  -1  29      188.48      280.67     47.02 o 
   0  -1  29        2.83       -8.27     12.72 o 
   1  -1  29      245.57      236.17     67.80 o 
   2  -1  29        8.82       17.30     16.44 o 
   3  -1  29      245.85      242.34     46.88 o 
   4  -1  29        4.49       22.17     10.16 o 
   5  -1  29       48.97       46.59     22.84 o 
  -4   0  29      121.70      129.82     53.63 o 
  -3   0  29       23.23       47.21     22.92 o 
  -2   0  29       19.87       28.73     20.09 o 
  -1   0  29       43.51       72.12     24.57 o 
   0   0  29      630.06      650.25     90.72 o 
   1   0  29        9.24       39.11     26.48 o 
   2   0  29       27.05       10.12     10.21 o 
   3   0  29       24.88       24.99     11.29 o 
   4   0  29       25.92       26.03     16.28 o 
   5   0  29        0.95       12.78     16.05 o 
  -4   1  29       54.02       81.97     46.87 o 
  -3   1  29      380.20      345.54     53.93 o 
  -2   1  29       23.59       14.32     16.86 o 
  -1   1  29       82.29      194.00     29.64 o 
   0   1  29      522.37      545.07     89.30 o 
   1   1  29      299.54      383.48     82.58 o 
   2   1  29       13.99       -6.64      9.57 o 
   3   1  29      103.87       64.99     23.78 o 
   4   1  29       17.55       56.04     34.75 o 
   5   1  29        4.93       36.74     20.67 o 
  -4   2  29       83.01       98.97     56.26 o 
  -3   2  29       67.40       76.76     19.11 o 
  -2   2  29       97.76      126.48     25.70 o 
  -1   2  29       96.74       79.10     17.11 o 
   0   2  29     1367.87     1552.88    156.90 o 
   1   2  29      110.69      146.36     51.47 o 
   2   2  29       84.05       76.52     35.11 o 
   3   2  29        0.04        9.50      9.66 o 
   4   2  29       54.33       93.73     42.31 o 
   5   2  29        9.44        1.28     20.43 o 
  -4   3  29       59.36      113.66     56.26 o 
  -3   3  29       95.25       91.12     22.59 o 
  -2   3  29        1.19       -4.75      7.48 o 
  -1   3  29       62.96       79.40     58.58 o 
   0   3  29      203.24      213.93     45.30 o 
   1   3  29      151.66      172.80     49.76 o 
   2   3  29      357.03      408.39     62.61 o 
   3   3  29      178.84      184.69     46.38 o 
   4   3  29       53.03       71.88     29.33 o 
   5   3  29      179.50      239.78     73.94 o 
  -4   4  29       24.45       46.32     22.50 o 
  -3   4  29       29.03       12.35     11.64 o 
  -2   4  29        1.21      -10.99     22.60 o 
  -1   4  29       12.86       -4.00      9.18 o 
   0   4  29      834.29      823.43     81.92 o 
   1   4  29       40.61       40.86     30.40 o 
   2   4  29       71.27       71.44     25.75 o 
   3   4  29       44.22       67.78     24.39 o 
   4   4  29        4.64        4.71     19.42 o 
  -3   5  29        2.11        0.14     30.48 o 
  -2   5  29        0.22       23.98     26.53 o 
  -1   5  29       56.52       60.74     32.16 o 
   0   5  29       69.63       36.23     16.77 o 
   1   5  29       31.28       22.31     28.58 o 
   2   5  29        9.01       27.31     25.72 o 
   3   5  29        0.01       -3.64     20.30 o 
   4   5  29       17.51      -16.75     29.32 o 
  -2   6  29        0.44        1.33      5.62 o 
  -1   6  29        2.38       -8.33     14.67 o 
   0   6  29        0.05      -11.04     11.04 o 
   1   6  29       13.02       38.99     38.49 o 
   2   6  29       36.26      135.69     62.29 o 
   3   6  29       19.48       21.62     21.62 o 
   0   7  29        2.74       40.36     29.80 o 
   1   7  29      102.41      136.90     63.76 o 
  -2  -5  30       31.44        1.81     25.54 o 
  -1  -5  30        2.67       -3.69     20.50 o 
   0  -5  30        1.55        8.18      8.88 o 
   1  -5  30       11.36       -2.92      9.71 o 
   2  -5  30       45.04       14.75     25.63 o 
  -3  -4  30       39.05       30.37     23.47 o 
  -2  -4  30      136.01      101.33     46.65 o 
  -1  -4  30        0.01       -6.44      6.77 o 
   0  -4  30       43.99       49.03     18.05 o 
   1  -4  30        9.80        5.06     15.60 o 
   2  -4  30       20.41       21.30     16.45 o 
   3  -4  30        5.22       12.09     12.92 o 
  -3  -3  30       21.16        6.12     17.82 o 
  -2  -3  30       64.88       47.78     26.61 o 
  -1  -3  30       31.81       58.25     38.86 o 
   0  -3  30       13.41       30.33     26.46 o 
   1  -3  30      215.61      227.85     48.56 o 
   2  -3  30      112.46      126.73     38.46 o 
   3  -3  30        1.11       10.95     19.05 o 
   4  -3  30       10.41       -1.32      8.34 o 
  -4  -2  30        8.69      -29.74     34.14 o 
  -3  -2  30       27.83       21.56     16.34 o 
  -2  -2  30      506.57      478.97     60.22 o 
  -1  -2  30        0.07       14.45     13.02 o 
   0  -2  30      150.27      167.46     58.24 o 
   1  -2  30        0.37      -11.18     17.90 o 
   2  -2  30       24.82       48.49     24.37 o 
   3  -2  30       11.55        8.99     25.83 o 
   4  -2  30        8.08        5.40      6.21 o 
  -4  -1  30        4.36       14.85     22.08 o 
  -3  -1  30       68.29       50.76     19.45 o 
  -2  -1  30       66.93       79.07     27.96 o 
  -1  -1  30     1530.78     1475.32     95.74 o 
   0  -1  30       20.64       -4.57     14.05 o 
   1  -1  30     1234.54     1176.33    140.12 o 
   2  -1  30      150.88      142.60     33.79 o 
   3  -1  30      131.40       95.72     31.19 o 
   4  -1  30        3.23        6.31     14.73 o 
   5  -1  30       41.63       53.56     28.47 o 
  -4   0  30        0.70       10.82     15.57 o 
  -3   0  30       74.23       98.09     28.21 o 
  -2   0  30      231.75      236.66     44.48 o 
  -1   0  30        1.76        9.65     19.51 o 
   0   0  30      860.82      902.40    121.43 o 
   1   0  30        4.50       19.52     19.31 o 
   2   0  30       30.28       60.59     26.18 o 
   3   0  30       26.37       13.79      9.74 o 
   4   0  30       15.21       18.01     14.18 o 
   5   0  30        0.01       18.17     19.39 o 
  -4   1  30        5.57       34.82     33.31 o 
  -3   1  30        6.52       28.35     19.28 o 
  -2   1  30        2.84       -7.57      9.94 o 
  -1   1  30     3135.81     3241.18    108.20 o 
   0   1  30       80.58       85.59     41.03 o 
   1   1  30     1042.70     1004.07    130.23 o 
   2   1  30       31.60       22.48     14.18 o 
   3   1  30        4.40       42.61     46.49 o 
   4   1  30        2.19       28.26     20.17 o 
   5   1  30      146.45      192.63     63.40 o 
  -4   2  30        6.70       54.21     43.60 o 
  -3   2  30        5.64        1.18     51.35 o 
  -2   2  30       17.90       41.87     18.03 o 
  -1   2  30      181.11      136.28     26.32 o 
   0   2  30      851.36      948.05    124.89 o 
   1   2  30       30.10       46.61     35.88 o 
   2   2  30       44.49       54.44     38.40 o 
   3   2  30       22.06       14.53     10.87 o 
   4   2  30      314.62      391.09     87.64 o 
   5   2  30       14.42       17.49     19.65 o 
  -4   3  30        0.62       94.29     53.71 o 
  -3   3  30        0.05        3.02     12.24 o 
  -2   3  30        0.82       -0.78      7.55 o 
  -1   3  30     1558.19     1575.18    105.68 o 
   0   3  30      682.03      761.16     77.05 o 
   1   3  30      204.83      261.55     49.07 o 
   2   3  30        0.17       31.09     24.05 o 
   3   3  30       60.23       46.74     38.76 o 
   4   3  30      145.56      127.52     37.44 o 
  -3   4  30        0.00       -2.78     22.15 o 
  -2   4  30       36.36       23.69     21.32 o 
  -1   4  30       14.27        1.13     19.71 o 
   0   4  30        2.75       14.16     19.05 o 
   1   4  30        4.10       15.35     55.01 o 
   2   4  30      111.55       82.80     43.48 o 
   3   4  30       54.75       66.78     29.02 o 
   4   4  30       88.44       69.17     38.85 o 
  -3   5  30        0.70      -13.12     25.82 o 
  -2   5  30        4.37       12.57     19.00 o 
  -1   5  30       66.90       69.60     34.79 o 
   0   5  30       29.59        8.47     18.14 o 
   1   5  30      189.37      164.74     53.55 o 
   2   5  30       60.73       63.60     35.97 o 
   3   5  30        0.18      -30.04     32.78 o 
  -2   6  30       18.57       24.80     30.85 o 
  -1   6  30       10.03       -0.31     12.67 o 
   0   6  30        8.37       -2.97      6.52 o 
   1   6  30       48.10       40.37     30.46 o 
   2   6  30      137.80      166.67     60.19 o 
   3   6  30       36.31       47.14     33.56 o 
  -2  -5  31        2.98        7.54     22.47 o 
  -1  -5  31       84.97       64.18     29.01 o 
   0  -5  31       14.27       13.67      7.37 o 
   1  -5  31        0.46       -4.46     36.94 o 
   2  -5  31       34.29       22.95     14.25 o 
  -3  -4  31       21.46        3.70     23.31 o 
  -2  -4  31        2.40       -3.07     10.40 o 
  -1  -4  31       58.98      111.01     33.79 o 
   0  -4  31       71.90       31.25     16.04 o 
   1  -4  31       15.68        8.44     11.69 o 
   2  -4  31        6.23       24.40     18.03 o 
   3  -4  31       26.89       49.12     24.89 o 
  -3  -3  31      121.59      136.86     36.69 o 
  -2  -3  31       36.60       59.82     34.15 o 
  -1  -3  31       79.73       72.17     39.87 o 
   0  -3  31       19.88       28.39     26.53 o 
   1  -3  31       93.30       85.89     29.97 o 
   2  -3  31      217.42      222.68     49.33 o 
   3  -3  31        0.15       -2.27     46.06 o 
   4  -3  31        8.28        7.87      6.40 o 
  -4  -2  31       14.94       -5.12     25.97 o 
  -3  -2  31       22.89       25.41     39.47 o 
  -2  -2  31      136.94      166.38     61.66 o 
  -1  -2  31       80.91      118.32     45.75 o 
   0  -2  31      302.90      314.47     71.34 o 
   1  -2  31       45.50       48.14     20.57 o 
   2  -2  31      463.77      341.23     57.00 o 
   3  -2  31       96.24       75.70     31.06 o 
   4  -2  31       27.84       16.51     13.45 o 
  -4  -1  31        1.24       -4.42     22.67 o 
  -3  -1  31        9.72       24.77     12.87 o 
  -2  -1  31        8.16       18.89     14.23 o 
  -1  -1  31       13.22      148.71     35.55 o 
   0  -1  31       36.14        8.14     22.52 o 
   1  -1  31      504.01      565.38     99.96 o 
   2  -1  31        0.97      -10.80     10.80 o 
   3  -1  31        9.55       16.04     11.92 o 
   4  -1  31        1.27       15.89     10.99 o 
   5  -1  31        2.45       15.68     12.22 o 
  -4   0  31      103.90      136.23     54.70 o 
  -3   0  31       39.25       42.11     21.56 o 
  -2   0  31     1213.89     1218.60     99.16 o 
  -1   0  31       79.81       68.06     21.98 o 
   0   0  31      416.07      484.05     90.62 o 
   1   0  31        0.12        7.76     18.65 o 
   2   0  31      442.85      382.55     56.69 o 
   3   0  31        0.33       -0.82     11.21 o 
   4   0  31      202.71      205.07     63.31 o 
   5   0  31        3.17        6.09      9.22 o 
  -4   1  31        5.35        6.66     25.42 o 
  -3   1  31       18.14       27.52     17.13 o 
  -2   1  31       78.05      102.02     31.45 o 
  -1   1  31      102.85      292.15     35.76 o 
   0   1  31       34.72       74.31     33.87 o 
   1   1  31      692.75      783.27    116.57 o 
   2   1  31        1.99        1.82      6.10 o 
   3   1  31      951.62      872.63     81.01 o 
   4   1  31       12.42       19.58     17.02 o 
   5   1  31       15.71       14.58     17.19 o 
  -4   2  31       16.38       64.68     56.56 o 
  -3   2  31      121.75      144.67     37.23 o 
  -2   2  31      661.84      672.97     56.27 o 
  -1   2  31       97.51       99.25     21.89 o 
   0   2  31       46.58      164.68     61.66 o 
   1   2  31      109.09      142.40     49.65 o 
   2   2  31      394.07      351.62     79.93 o 
   3   2  31       97.72       94.42     42.96 o 
   4   2  31        7.47       11.86     14.75 o 
   5   2  31       19.56       67.70     27.97 o 
  -4   3  31        3.39       69.24     55.48 o 
  -3   3  31       11.34       22.42     19.16 o 
  -2   3  31      197.07      205.35     32.96 o 
  -1   3  31        0.01       94.54     31.43 o 
   0   3  31      273.74      315.52     51.69 o 
   1   3  31      209.72      236.42     67.56 o 
   2   3  31        5.96       17.20     33.11 o 
   3   3  31      117.41       95.97     34.05 o 
   4   3  31        0.18        3.70     23.98 o 
  -3   4  31        0.94       -9.33      9.33 o 
  -2   4  31       15.58       -1.30     24.26 o 
  -1   4  31      227.49      210.30     40.44 o 
   0   4  31      143.05      102.08     29.44 o 
   1   4  31       27.01       57.88     91.83 o 
   2   4  31        9.39       17.50     17.58 o 
   3   4  31       80.07       68.83     28.26 o 
   4   4  31        0.10       45.00     41.19 o 
  -2   5  31        1.65       23.57     19.76 o 
  -1   5  31       20.78        2.35     19.02 o 
   0   5  31       12.26       10.07      7.21 o 
   1   5  31       13.29       11.86     26.38 o 
   2   5  31      129.39       97.79     44.31 o 
   3   5  31       32.36       -0.42     12.42 o 
  -1   6  31        1.37        3.61     11.96 o 
   0   6  31        7.93        9.11     11.26 o 
   1   6  31       24.07       60.27     45.45 o 
   2   6  31        0.42       22.54     26.80 o 
  -1  -5  32      107.91      132.03     41.40 o 
   0  -5  32       98.78       57.71     20.92 o 
   1  -5  32        9.12       19.25      6.09 o 
   2  -5  32        0.00       -7.88      9.21 o 
  -2  -4  32       92.65       81.66     46.30 o 
  -1  -4  32      210.27      170.67     44.15 o 
   0  -4  32        8.34       -2.31     14.94 o 
   1  -4  32       38.28       18.55     10.02 o 
   2  -4  32        1.89       16.68     15.76 o 
   3  -4  32       37.62       57.79     31.04 o 
  -3  -3  32        4.75       53.68     37.00 o 
  -2  -3  32      109.40      154.90     56.48 o 
  -1  -3  32        8.65       25.21     24.37 o 
   0  -3  32       22.55       47.79     32.73 o 
   1  -3  32       36.76       38.61     21.16 o 
   2  -3  32       29.34       56.12     27.64 o 
   3  -3  32       62.93       63.18     28.93 o 
   4  -3  32        3.08       16.83     16.04 o 
  -3  -2  32        7.24        2.96     18.92 o 
  -2  -2  32      283.98      310.88     50.30 o 
  -1  -2  32       18.68       51.43     38.51 o 
   0  -2  32        6.67       93.80     45.65 o 
   1  -2  32       82.42       82.54     32.12 o 
   2  -2  32        2.37       20.07     15.00 o 
   3  -2  32       34.25       29.28     17.46 o 
   4  -2  32        4.79       -7.53      8.73 o 
  -4  -1  32        0.49       13.55     33.54 o 
  -3  -1  32       41.47       26.00     17.55 o 
  -2  -1  32      253.59      269.48     46.97 o 
  -1  -1  32      730.41      773.22     70.85 o 
   0  -1  32        0.72       -7.51     15.51 o 
   1  -1  32      735.81      737.40    113.13 o 
   2  -1  32       48.94       36.80     19.67 o 
   3  -1  32       34.26       45.98     21.93 o 
   4  -1  32        0.04        5.78     14.18 o 
  -4   0  32        5.89       47.67     40.56 o 
  -3   0  32        7.60       29.26     19.93 o 
  -2   0  32      404.99      483.98     65.20 o 
  -1   0  32       51.94       77.47     25.41 o 
   0   0  32       68.34      123.26     46.38 o 
   1   0  32       83.97       87.31     44.35 o 
   2   0  32      340.25      389.85     58.57 o 
   3   0  32       11.05        6.48     13.37 o 
   4   0  32        6.24       16.50     19.88 o 
   5   0  32        8.35       10.93     21.53 o 
  -4   1  32        2.09       22.82     24.51 o 
  -3   1  32       47.58       96.19     30.74 o 
  -2   1  32       87.55      144.45     35.32 o 
  -1   1  32     1361.86     1473.67    107.05 o 
   0   1  32        1.18       36.98     29.56 o 
   1   1  32      266.17      370.56     83.61 o 
   2   1  32       35.60       54.70     25.93 o 
   3   1  32       50.83       75.84     26.21 o 
   4   1  32        9.97       26.71     22.45 o 
   5   1  32        9.98        9.92      8.37 o 
  -4   2  32       22.42       83.95     54.39 o 
  -3   2  32       21.72       35.24     20.60 o 
  -2   2  32       72.24      128.12     35.94 o 
  -1   2  32      375.27      373.77     40.72 o 
   0   2  32      397.69      347.33     77.62 o 
   1   2  32      125.60      102.43     46.82 o 
   2   2  32      225.30      229.10     65.97 o 
   3   2  32       60.80       72.98     39.87 o 
   4   2  32        1.24      -15.55     18.27 o 
  -3   3  32       15.22        9.15     32.69 o 
  -2   3  32        2.71       11.59     15.75 o 
  -1   3  32        0.16        0.43      4.18 o 
   0   3  32      126.01      151.51     38.17 o 
   1   3  32       27.58       51.57     34.23 o 
   2   3  32        0.42       13.19     56.01 o 
   3   3  32        3.69       30.58     23.79 o 
   4   3  32        1.78        3.53     28.13 o 
  -3   4  32      110.94      116.76     36.29 o 
  -2   4  32       11.80       21.29     14.14 o 
  -1   4  32       45.54       19.77     21.27 o 
   0   4  32       10.74       15.17     18.03 o 
   1   4  32        0.66       -3.28      7.76 o 
   2   4  32      138.32      113.05     31.17 o 
   3   4  32       97.69       82.63     29.09 o 
   4   4  32        1.05       39.31     35.21 o 
  -2   5  32        9.82       13.57     16.55 o 
  -1   5  32        1.08        7.13     22.16 o 
   0   5  32       14.86       -3.30     16.92 o 
   1   5  32       82.22       57.29     32.02 o 
   2   5  32        2.16       -2.34      7.31 o 
   3   5  32       37.99      -29.72     34.91 o 
  -1   6  32        6.93       -1.43     17.75 o 
   0   6  32        0.70       32.50     28.57 o 
   1   6  32      161.02      191.11     66.23 o 
   2   6  32        1.45      -22.11     31.73 o 
   0  -5  33        1.10        2.32     14.16 o 
   1  -5  33       76.32       87.83     30.50 o 
  -2  -4  33       16.50       12.87     18.49 o 
  -1  -4  33       16.37       -1.03      8.98 o 
   0  -4  33       77.27       67.45     31.06 o 
   1  -4  33        0.35       12.37     17.11 o 
   2  -4  33       74.82       47.48     20.58 o 
   3  -4  33       54.71       54.32     28.21 o 
  -3  -3  33       43.45       93.53     51.08 o 
  -2  -3  33      143.71      162.26     58.77 o 
  -1  -3  33       41.96       34.83     23.57 o 
   0  -3  33       47.96       20.26     44.11 o 
   1  -3  33        0.10       63.31     30.71 o 
   2  -3  33      207.06      228.81     49.70 o 
   3  -3  33       11.08       32.10     23.15 o 
  -3  -2  33      229.43      199.72     39.91 o 
  -2  -2  33      217.85      299.92     77.58 o 
  -1  -2  33       78.35      146.25     54.57 o 
   0  -2  33       23.06       84.06     46.70 o 
   1  -2  33      121.05      117.33     35.18 o 
   2  -2  33      398.20      324.89     56.03 o 
   3  -2  33       72.73       75.07     27.15 o 
   4  -2  33        9.11        5.22      8.12 o 
  -3  -1  33       25.01       26.79     17.91 o 
  -2  -1  33       16.76       53.08     26.09 o 
  -1  -1  33       99.51      166.64     34.46 o 
   0  -1  33        7.06       29.45     27.55 o 
   1  -1  33        7.03       48.97     36.13 o 
   2  -1  33      193.43      221.11     46.75 o 
   3  -1  33       27.92       32.48     19.02 o 
   4  -1  33       12.40       28.35     20.13 o 
  -4   0  33       51.48       87.17     45.86 o 
  -3   0  33        1.81       30.71     18.40 o 
  -2   0  33     1112.04     1102.59     95.41 o 
  -1   0  33      161.46      194.51     38.48 o 
   0   0  33       11.54       50.92     35.36 o 
   1   0  33       41.65       69.40     45.31 o 
   2   0  33      848.18      769.37     82.60 o 
   3   0  33        0.53       11.33     14.13 o 
   4   0  33      132.23      145.63     53.82 o 
  -4   1  33        4.02       38.43     33.49 o 
  -3   1  33        3.20       43.36     23.43 o 
  -2   1  33      125.06      145.85     35.28 o 
  -1   1  33        0.80       10.81     53.18 o 
   0   1  33       70.27       69.52     37.32 o 
   1   1  33       10.43       98.93     47.53 o 
   2   1  33        3.54       -0.42     18.39 o 
   3   1  33        5.22       17.27     18.20 o 
   4   1  33        0.16       -0.31      5.50 o 
  -3   2  33       55.40       75.95     29.42 o 
  -2   2  33      516.26      516.77     68.77 o 
  -1   2  33        7.72       23.25     21.45 o 
   0   2  33      311.82      324.00     73.53 o 
   1   2  33       22.40       38.58     33.28 o 
   2   2  33      142.56      165.94     60.81 o 
   3   2  33       57.73       73.36     40.92 o 
   4   2  33       99.63       85.75     43.70 o 
  -3   3  33        2.77       12.90     12.19 o 
  -2   3  33      269.32      252.77     38.14 o 
  -1   3  33      111.78       97.02     19.96 o 
   0   3  33       63.99      113.52     36.08 o 
   1   3  33       68.25       77.66     40.86 o 
   2   3  33      127.91      169.30     42.69 o 
   3   3  33      103.50      102.74     34.19 o 
   4   3  33        6.95       19.62     24.95 o 
  -3   4  33        0.08       -7.75     21.22 o 
  -2   4  33       38.23       27.69     23.89 o 
  -1   4  33      153.27      132.74     25.82 o 
   0   4  33       24.18        7.10     28.06 o 
   1   4  33       15.34       16.61     22.60 o 
   2   4  33        8.53       50.72     44.27 o 
   3   4  33      119.73      111.13     43.46 o 
  -2   5  33        6.73        0.96      9.87 o 
  -1   5  33       10.60       -5.44     14.33 o 
   0   5  33        3.22      -31.94     31.94 o 
   1   5  33       70.49       38.97     32.12 o 
   2   5  33       14.05        4.84      6.35 o 
   3   5  33       24.26       22.29     11.83 o 
  -1   6  33       27.45       -2.07     13.41 o 
   0   6  33        7.16        6.48     23.05 o 
   1   6  33       26.00       52.69     40.87 o 
  -2  -4  34        0.06       31.52     19.85 o 
  -1  -4  34        0.66       -9.34     11.14 o 
   0  -4  34       65.56       83.71     32.76 o 
   1  -4  34       89.65       82.86     30.32 o 
   2  -4  34       18.84       27.90     17.35 o 
  -2  -3  34      100.63      164.91     61.95 o 
  -1  -3  34       31.33       22.99     22.25 o 
   0  -3  34       52.64       57.35     22.62 o 
   1  -3  34      421.96      431.92     67.97 o 
   2  -3  34       86.27      114.60     37.90 o 
   3  -3  34       69.41       38.72     20.95 o 
  -3  -2  34        0.15       19.15     20.97 o 
  -2  -2  34       88.98      143.60     59.16 o 
  -1  -2  34        0.92       27.26     25.12 o 
   0  -2  34        0.01       57.41     40.53 o 
   1  -2  34      126.52      103.76     33.93 o 
   2  -2  34       69.01       64.99     26.26 o 
   3  -2  34      112.83       79.39     29.76 o 
   4  -2  34        9.96        9.97      9.48 o 
  -3  -1  34        4.76       41.06     23.97 o 
  -2  -1  34       40.23       44.57     40.42 o 
  -1  -1  34       20.31       37.05     33.70 o 
   0  -1  34       71.33       67.80     37.13 o 
   1  -1  34      522.60      493.45     96.04 o 
   2  -1  34      121.01      118.25     35.29 o 
   3  -1  34       64.14       81.59     29.94 o 
   4  -1  34        3.66       -1.01      9.34 o 
  -3   0  34        0.01       13.41     12.80 o 
  -2   0  34       45.37      131.14     37.36 o 
  -1   0  34       35.92       60.81     20.55 o 
   0   0  34        6.23       36.25     27.25 o 
   1   0  34       61.09       58.28     33.21 o 
   2   0  34      249.51      281.90     51.89 o 
   3   0  34        0.02       16.07     16.35 o 
   4   0  34        1.80      -18.53     27.08 o 
  -3   1  34        9.58       39.04     24.74 o 
  -2   1  34       17.68       19.94     11.26 o 
  -1   1  34       95.00       41.97     30.36 o 
   0   1  34      227.34      207.15     59.50 o 
   1   1  34      494.05      451.46     92.35 o 
   2   1  34      148.73      162.12     53.42 o 
   3   1  34       26.68       43.73     21.28 o 
   4   1  34        6.50       -3.78      6.16 o 
  -3   2  34       34.30       44.33     22.67 o 
  -2   2  34      133.01      138.74     39.95 o 
  -1   2  34      183.80      110.62     53.23 o 
   0   2  34       58.68      105.19     41.80 o 
   1   2  34        1.30       34.99     33.80 o 
   2   2  34      543.54      472.81     98.12 o 
   3   2  34       16.24       -9.09     24.48 o 
   4   2  34       43.95       48.26     36.75 o 
  -3   3  34       45.79       23.68     10.84 o 
  -2   3  34       78.79       46.78     40.99 o 
  -1   3  34        0.02        2.62     10.36 o 
   0   3  34        0.13       19.43     16.72 o 
   1   3  34       72.92      132.88     56.74 o 
   2   3  34      456.97      485.08    101.59 o 
   3   3  34        0.01       18.44     27.78 o 
   4   3  34        2.09        8.34     18.20 o 
  -2   4  34       68.17       21.19     23.94 o 
  -1   4  34       31.97       17.47     13.14 o 
   0   4  34       12.91        8.11     14.93 o 
   1   4  34       44.78       50.70     21.65 o 
   2   4  34      176.94      190.71     44.90 o 
   3   4  34       11.74        6.08     22.65 o 
  -2   5  34       87.54       81.67     41.98 o 
  -1   5  34       12.91        8.32     11.61 o 
   0   5  34        0.30       -5.91     21.05 o 
   1   5  34        3.40      -28.75     37.32 o 
   2   5  34      287.39      257.02     76.74 o 
   0   6  34        5.10        5.93     23.50 o 
  -1  -4  35        0.03       20.73     19.18 o 
   0  -4  35      125.08      133.92     40.61 o 
   1  -4  35       49.17       41.13     20.73 o 
   2  -4  35       42.94       58.15     30.81 o 
  -2  -3  35       56.07       93.98     47.55 o 
  -1  -3  35       27.99       91.09     45.06 o 
   0  -3  35        0.00       21.38     15.06 o 
   1  -3  35      103.10      187.48     46.47 o 
   2  -3  35      138.44      151.63     44.79 o 
   3  -3  35        8.28       -4.74      4.74 o 
  -3  -2  35      141.73      123.92     48.91 o 
  -2  -2  35        1.56        3.52     18.74 o 
  -1  -2  35        0.20       69.81     44.69 o 
   0  -2  35        9.87       34.09     34.42 o 
   1  -2  35       16.76        0.11     16.06 o 
   2  -2  35       22.71       29.34     17.25 o 
   3  -2  35       31.41       39.74     22.76 o 
  -3  -1  35       46.06       92.15     30.71 o 
  -2  -1  35        5.97        7.34     19.95 o 
  -1  -1  35        0.01      -18.29     26.59 o 
   0  -1  35        0.08      -10.11     11.35 o 
   1  -1  35       70.23       59.01     36.16 o 
   2  -1  35        3.62       10.99     17.24 o 
   3  -1  35        7.30       20.34     17.32 o 
   4  -1  35        0.11        9.77     17.26 o 
  -3   0  35        0.34        9.35     11.82 o 
  -2   0  35       25.12       76.97     33.15 o 
  -1   0  35       80.59       76.41     24.13 o 
   0   0  35       32.01        5.58      8.38 o 
   1   0  35       20.96       18.61     19.20 o 
   2   0  35        4.58        9.96     16.49 o 
   3   0  35       35.38       33.25     23.96 o 
   4   0  35       42.17       42.29     19.15 o 
  -3   1  35        0.74       52.88     25.71 o 
  -2   1  35       22.69       37.08     19.32 o 
  -1   1  35      237.87      246.84     43.22 o 
   0   1  35       65.64       51.57     24.05 o 
   1   1  35      575.46      550.64    103.84 o 
   2   1  35       32.46       19.19     18.68 o 
   3   1  35       50.02       82.20     26.56 o 
   4   1  35       21.16       22.20     30.74 o 
  -3   2  35       14.18       32.97     20.70 o 
  -2   2  35      107.98      130.63     37.43 o 
  -1   2  35        0.46       11.01     60.09 o 
   0   2  35       20.22       -6.10      6.19 o 
   1   2  35      226.43      274.76     74.10 o 
   2   2  35        5.59       26.76     26.86 o 
   3   2  35       21.73       16.86      7.50 o 
   4   2  35        1.89      -21.58     23.33 o 
  -3   3  35        9.05        9.51     16.19 o 
  -2   3  35       62.74       58.95     25.09 o 
  -1   3  35       18.15       36.48     12.08 o 
   0   3  35        2.46       10.95     27.30 o 
   1   3  35      414.47      438.37     96.99 o 
   2   3  35      106.58      144.64     57.96 o 
   3   3  35       42.06       47.47     28.77 o 
  -2   4  35       14.19       12.59     19.15 o 
  -1   4  35       14.07        9.03      9.31 o 
   0   4  35       75.63       89.60     30.44 o 
   1   4  35      201.99      170.15     42.49 o 
   2   4  35        2.60        9.00     13.69 o 
   3   4  35        5.98       35.95     26.76 o 
  -1   5  35       47.14       36.41     26.59 o 
   0   5  35       12.61        3.95     20.21 o 
   1   5  35        0.01        3.56     11.94 o 
   2   5  35        1.44        2.74     14.97 o 
   0  -4  36      388.97      429.40     72.94 o 
   1  -4  36        3.11       16.39     18.79 o 
  -2  -3  36        8.96       52.22     41.54 o 
  -1  -3  36        0.01       21.35     31.24 o 
   0  -3  36        6.44      -11.18     13.54 o 
   1  -3  36        3.82       37.92     37.29 o 
   2  -3  36      114.84      189.27     51.97 o 
  -2  -2  36       89.52       76.89     36.05 o 
  -1  -2  36        0.24       -0.61     11.29 o 
   0  -2  36       78.66       38.67     23.63 o 
   1  -2  36       17.69        7.29     11.11 o 
   2  -2  36       80.46       72.58     32.32 o 
   3  -2  36        3.03       13.45     12.12 o 
  -3  -1  36        0.61       43.96     25.21 o 
  -2  -1  36       12.30       20.20     22.93 o 
  -1  -1  36       29.88       18.57     13.88 o 
   0  -1  36       11.68       34.36     37.13 o 
   1  -1  36        0.47        1.05     26.07 o 
   2  -1  36       81.70      103.40     30.80 o 
   3  -1  36        3.06       22.95     17.76 o 
  -3   0  36        4.62       28.36     21.97 o 
  -2   0  36        5.95       19.47     12.50 o 
  -1   0  36       14.23       28.60     33.02 o 
   0   0  36       79.09       66.85     35.54 o 
   1   0  36       28.53       62.10     39.09 o 
   2   0  36       68.09       92.45     29.76 o 
   3   0  36        3.67        1.45     12.56 o 
   4   0  36       15.27       23.59     38.40 o 
  -3   1  36       18.68       85.57     31.04 o 
  -2   1  36       53.71       65.31     24.51 o 
  -1   1  36        0.02       11.26     22.09 o 
   0   1  36       12.73       15.77     23.62 o 
   1   1  36        0.86       63.92     40.75 o 
   2   1  36       13.45       13.68     24.41 o 
   3   1  36        5.19       38.20     34.00 o 
   4   1  36        0.41       -3.12     12.59 o 
  -3   2  36      127.96      127.14     37.01 o 
  -2   2  36        2.34      -12.50     30.45 o 
  -1   2  36        5.39       18.21     29.77 o 
   0   2  36       65.31      110.33     47.01 o 
   1   2  36        8.72       91.47     50.34 o 
   2   2  36       38.35       77.47     41.19 o 
   3   2  36        7.44        4.10      8.41 o 
   4   2  36        4.12        0.73     14.17 o 
  -2   3  36       64.94       41.71     18.64 o 
  -1   3  36        5.08       34.89     24.76 o 
   0   3  36        5.72       19.40     21.66 o 
   1   3  36      161.35      219.35     74.17 o 
   2   3  36        8.72       48.81     36.69 o 
   3   3  36       30.70       79.90     34.90 o 
  -2   4  36        2.57       13.66     19.88 o 
  -1   4  36        2.26       -2.74      7.69 o 
   0   4  36       66.79      111.66     32.22 o 
   1   4  36        2.78       -2.41     28.96 o 
   2   4  36       59.93       57.46     20.28 o 
   3   4  36       21.55       23.42     18.74 o 
  -1   5  36       14.95       -1.75     10.34 o 
   0   5  36       17.84        8.21     14.04 o 
   1   5  36       51.75       59.37     39.16 o 
   2   5  36        2.65       -9.96     10.60 o 
  -1  -3  37       58.79       90.52     51.78 o 
   0  -3  37       63.92       78.52     32.48 o 
   1  -3  37       22.60       14.22     29.10 o 
   2  -3  37       29.08       62.99     31.23 o 
  -2  -2  37        3.75       24.21     22.34 o 
  -1  -2  37       69.91       89.23     43.85 o 
   0  -2  37       49.91        9.06     11.92 o 
   1  -2  37       44.05       50.93     22.35 o 
   2  -2  37       32.54       34.55     23.83 o 
   3  -2  37       10.75       26.23     17.57 o 
  -2  -1  37       82.51       91.92     44.81 o 
  -1  -1  37       40.12       14.34     22.07 o 
   0  -1  37       38.67       31.99     26.07 o 
   1  -1  37       85.53       84.48     46.54 o 
   2  -1  37        4.54       13.74     30.27 o 
   3  -1  37        9.38       24.12     18.07 o 
  -3   0  37        8.40       35.34     22.75 o 
  -2   0  37       79.60       88.22     28.77 o 
  -1   0  37        2.38       16.57     18.32 o 
   0   0  37       19.82       61.93     33.71 o 
   1   0  37       15.24       22.24     26.22 o 
   2   0  37        6.19       14.45     26.37 o 
   3   0  37        3.13       -4.50     18.04 o 
  -3   1  37        1.75       39.93     25.08 o 
  -2   1  37       74.16      103.20     34.40 o 
  -1   1  37        2.05       -3.57     48.28 o 
   0   1  37        0.33        5.69     19.72 o 
   1   1  37       15.07       18.12     28.17 o 
   2   1  37       19.18       29.60     31.03 o 
   3   1  37       16.61       13.90     27.12 o 
  -2   2  37       49.10       26.73     41.40 o 
  -1   2  37       25.57       49.09     32.54 o 
   0   2  37      196.20      255.99     71.88 o 
   1   2  37        8.65       52.97     43.04 o 
   2   2  37       76.04       50.02     31.96 o 
   3   2  37       15.87       12.11     18.71 o 
  -2   3  37       48.91       16.81     10.27 o 
  -1   3  37      127.14      139.75     35.54 o 
   0   3  37      175.95      194.79     42.91 o 
   1   3  37       24.24       24.73     33.48 o 
   2   3  37       39.91       71.53     40.38 o 
   3   3  37       20.77      116.12     45.89 o 
  -1   4  37       10.31       13.92      7.64 o 
   0   4  37      218.84      237.27     48.46 o 
   1   4  37       63.81       71.01     29.69 o 
   2   4  37        2.78       11.58     17.54 o 
   0   5  37        2.14      -14.47     21.34 o 
   1   5  37       34.76        1.70     12.50 o 
  -1  -3  38        0.52       77.86     47.44 o 
   0  -3  38       18.32       36.88     47.30 o 
   1  -3  38       78.22      133.10     40.67 o 
  -2  -2  38        9.53       -4.99     12.67 o 
  -1  -2  38       22.36       45.87     31.73 o 
   0  -2  38        8.67       -7.30     24.55 o 
   1  -2  38       85.90       82.88     28.64 o 
   2  -2  38        0.00       -2.02     14.00 o 
  -2  -1  38        0.62       15.99     23.75 o 
  -1  -1  38       23.15       14.39     13.03 o 
   0  -1  38        2.65       -5.87      9.98 o 
   1  -1  38        7.73       20.99     33.87 o 
   2  -1  38       23.12       20.31     19.01 o 
   3  -1  38       44.12       19.50     17.98 o 
  -2   0  38        0.16       27.60     22.96 o 
  -1   0  38        6.75       -3.89     16.65 o 
   0   0  38        0.10       28.44     35.15 o 
   1   0  38        2.74       31.79     29.39 o 
   2   0  38       26.13       29.80     19.50 o 
   3   0  38        4.48        4.09      4.88 o 
  -2   1  38        4.93       21.92     32.59 o 
  -1   1  38        6.58        1.85      4.17 o 
   0   1  38       90.72       77.20     45.35 o 
   1   1  38      151.85      167.92     62.13 o 
   2   1  38        1.48       -6.44     13.71 o 
   3   1  38        7.14       24.15     32.01 o 
  -2   2  38        3.76        1.85     24.25 o 
  -1   2  38       10.15       14.45     21.16 o 
   0   2  38       70.42      102.48     48.86 o 
   1   2  38      135.12      115.64     50.22 o 
   2   2  38       30.41       38.55     33.45 o 
   3   2  38       13.65       18.42     17.08 o 
  -2   3  38      164.98      180.89     40.76 o 
  -1   3  38        7.00       19.81     18.27 o 
   0   3  38        7.64       40.90     20.69 o 
   1   3  38        9.08       15.91     28.80 o 
   2   3  38       65.29       84.03     48.39 o 
   3   3  38        5.36       62.47     34.78 o 
  -1   4  38       10.76        5.25      9.24 o 
   0   4  38       39.06       31.34     26.42 o 
   1   4  38       18.56       12.00     13.90 o 
   2   4  38        5.37       21.87     18.91 o 
  -1  -2  39       23.69       41.29     36.35 o 
   0  -2  39        2.53      -11.63     33.44 o 
   1  -2  39        9.71       -7.61     11.18 o 
   2  -2  39        5.47        0.78     10.50 o 
  -2  -1  39        0.99       -5.93     17.64 o 
  -1  -1  39        0.45       13.27     31.63 o 
   0  -1  39       81.41      108.26     49.30 o 
   1  -1  39       11.16       40.72     32.95 o 
   2  -1  39        1.38        7.32      9.30 o 
  -2   0  39       25.30       22.66     23.40 o 
  -1   0  39        1.46       79.75     45.32 o 
   0   0  39       58.84       68.20     39.73 o 
   1   0  39       31.97       52.88     45.65 o 
   2   0  39        2.77        4.45     11.12 o 
   3   0  39        1.66       10.77     12.63 o 
  -2   1  39       13.22        4.01     27.63 o 
  -1   1  39       16.75       65.14     41.66 o 
   0   1  39       75.53       90.17     47.38 o 
   1   1  39       96.61       73.94     35.62 o 
   2   1  39       23.33       40.99     30.66 o 
   3   1  39       38.68       49.64     36.39 o 
  -2   2  39       22.43       18.61     27.66 o 
  -1   2  39        5.00       46.91     37.93 o 
   0   2  39       29.69       44.03     34.38 o 
   1   2  39       31.30       25.59     28.54 o 
   2   2  39       28.40       35.77     28.90 o 
   3   2  39        3.77        1.27     20.33 o 
  -1   3  39       44.52       66.08     29.65 o 
   0   3  39        0.13       -6.40     43.11 o 
   1   3  39       19.21       43.19     36.51 o 
   2   3  39       53.80       76.98     28.92 o 
   0   4  39       12.09       -4.72     14.87 o 
   1   4  39        4.17        6.24     18.15 o 
   0  -2  40       30.31       67.92     44.17 o 
   1  -2  40        1.27       25.30     16.98 o 
  -1  -1  40        1.68       33.57     29.48 o 
   0  -1  40       53.51       74.64     40.13 o 
   1  -1  40        5.13       33.55     28.84 o 
   2  -1  40        0.33       13.29     13.00 o 
  -1   0  40        9.46        1.68     10.46 o 
   0   0  40      144.91      185.10     64.72 o 
   1   0  40       36.71       62.89     38.89 o 
   2   0  40        3.48        5.37     13.17 o 
  -1   1  40      116.72      147.55     54.96 o 
   0   1  40       64.85       92.16     43.33 o 
   1   1  40      114.61      159.21     63.85 o 
   2   1  40        0.12       33.48     32.35 o 
  -1   2  40        1.14       27.26     26.08 o 
   0   2  40       17.15       56.09     38.70 o 
   1   2  40        0.00      -12.50     20.13 o 
   2   2  40        6.12       27.32     22.90 o 
  -1   3  40        9.83      -21.43     25.97 o 
   0   3  40        1.20        9.95     20.31 o 
   1   3  40       46.47      110.32     54.45 o 
   2   3  40       11.70       38.24     38.81 o 
   0  -1  41       22.51       22.81     17.59 o 
   1  -1  41        2.76      -18.99     23.61 o 
  -1   0  41       14.50       47.66     35.71 o 
   0   0  41       85.30       89.62     47.18 o 
   1   0  41       11.85       17.71     26.71 o 
   2   0  41        2.68       27.74     16.73 o 
  -1   1  41       18.02       52.99     42.29 o 
   0   1  41        2.06      -21.01     26.69 o 
   1   1  41        7.75        8.56     10.31 o 
   2   1  41       38.91       93.00     53.81 o 
  -1   2  41        0.03      -31.66     33.07 o 
   0   2  41        0.18       35.97     30.43 o 
   1   2  41        4.04       -2.38      9.92 o 
   2   2  41        0.22        3.80     13.78 o 
   0   3  41       15.44       43.61     24.88 o 
   1   3  41        2.51       29.15     22.62 o 
   0   0  42       36.69       87.75     47.09 o 
   1   0  42       19.04       31.64     23.50 o 
   0   1  42        1.39       24.73     30.59 o 
   1   1  42        8.61       48.58     41.95 o 
   0   2  42        1.26        0.69      9.22 o 
   1   2  42       21.63        2.00     20.74 o 
                                                 
